# Supplementary material for: Genotoxic stress and viral infection induce transient expression of APOBEC3A and pro-inflammatory genes through two distinct pathways
Source: Nat Commun. 2021 Aug 13;12:4917. doi: 10.1038/s41467-021-25203-4 (PMC8363607; doi:10.1038/s41467-021-25203-4)
Supplement: Supplementary file 4 — Supplementary Data 1 [file 41467_2021_25203_MOESM4_ESM.xlsx]

## Sheet: Supplementary data 1 legend
	Supplementary data 1: List of differentially expressed genes in BICR6 cells treated with 3p-hpRNA or HU+ATRi.
	log2(fold change) and p-value (-log10) are indicated for each listed genes after indicated treatment. Colored p-values indicate genes with log2(fold change) >2. P-values were calculated for associated logistic regressions between gene expression levels and treatment condition using DESeq2 and P-values of genes expressed after both treatments are colored in red.

## Sheet: 3p-hpRNA
	log2FoldChange	p-value (-log10)	p-value (-log10)	p-value (-log10)
IFI44L	12.9232		12.4389
CXCL10	12.7324		11.9281
RSAD2	12.5242			28.5003
IFNL2	12.1344		10.9957
CXCL11	12.0049		10.6925
IFNL3	11.9433		10.6556
IFNL1	11.4916		10.2255
OASL	9.86736			77.7258
ZBP1	9.73787		13.8665
TNFSF13B	9.72723		7.10958
CCL5	9.28731			73.4271
IFI44	8.97778		56.0391
CSAG2	8.63071		5.56864
CSAG3	8.62505		5.56864
IFNB1	8.51105		5.1891
CCL3	8.51023			5.27327
CMPK2	8.50417		84.3904
MX2	8.3354		93.007
CCL3L3	8.14953		4.80967
IFIT1	7.96429		81.8182
OAS2	7.89142		90.9101
GBP4	7.71312		65.1068
OAS1	7.58994		74.8268
HERC5	7.43927			74.5129
IFI6	7.34894			77.9706
SAMD9L	7.01582		83.0731
MX1	6.99932		100
IFIT2	6.55708		70.9788
TRANK1	6.3558		50.2175
IFIT3	6.31014		85.3152
DHX58	6.21868		46.3635
TRIM22	6.17528		98.0419
BATF2	6.17097			42.1662
PIK3AP1	6.14452		8.86967
DDX60	5.67797		76.5735
LINC02701	5.58653		17.4841
ETV7	5.5221		61.9666
USP18	5.39559		89.8601
LGALS9	5.34532		29.3063
TLR3	5.32063		9.62342
RASGRP3	5.31042			14.9101
XAF1	5.27735		43.6271
NKAIN1	5.27465		4.46725
GMPR	5.22237		31.1433
GBP5	4.90945		95.0395
LAMP3	4.88852			49.4045
ISG20	4.83317			76.2933
DDX58	4.70903		59.7212
USP41	4.6816		26.8268
GRIP2	4.67955		7.41117
ABCC9	4.67239			6.81816
GBP1P1	4.62371		10.1931
IFI27	4.60472		74.1261
BCL2L14	4.58012		4.34582
SLC8A2	4.5751		5.62709
GBP1	4.42053		39.6968
SMTNL1	4.33963		5.24795
CSF3	4.20045			19.9031
RBM11	4.18032		5.77989
HSH2D	4.12815		41.8508
IFIH1	4.12158		66.4895
RTP4	4.03745		57.7799
LMO2	3.95989			12.6345
HERC6	3.89097		21.7077
SAMD9	3.86527		11.7282
TNFSF10	3.82735		9.60206
PARP14	3.81302		79.9626
ISG15	3.7794		68.8239
NLRC5	3.7709		53.2411
OAS3	3.72887		78.1952
SP110	3.70595		55.0851
IL6	3.66304			5.45223
IL4I1	3.65176		27.301
IFI35	3.64232		54.5031
UBA7	3.60994		21.9508
NT5C3A	3.54058		31.3665
HELZ2	3.49397		99.301
SHFL	3.47913		30.0706
UBE2L6	3.45416		77.8539
PPM1K	3.42984		27.9788
KLHDC7B	3.42335		46.5361
LTA	3.38213		6.86328
RAET1L	3.37934			4.37469
TRAF1	3.37206			52.5143
TRIM69	3.37077		76.7167
HLA-F	3.36858		33.8633
EXOC3L1	3.352		8.01773
PARP9	3.35197		48.6556
TMEM229B	3.30643		24.2941
PLEKHA4	3.28551		24.6778
APOBEC3A	3.25775			14.2351
NEURL3	3.19802		11.7375
C1S	3.18881		34.2684
EPSTI1	3.18178		45.7799
ASPRV1	3.17132			20.8447
STAT1	3.14813		92.3686
CTRB2	3.13183		6.54061
AIM2	3.11252		21.1129
SPINK6	3.09836			5.4023
IL1A	3.07325			22.5719
PLAAT4	3.06852		23.5817
DDX60L	3.03992		37.9469
TRIM21	3.02716		40.8447
PDCD1LG2	2.98356			16.3497
STAT2	2.98167		84.0472
PSMB8-AS1	2.97388		4.13906
APOBEC3G	2.97277		13.2069
SOCS1	2.94971			11.1385
BCL2A1	2.94426			5.03953
IRF9	2.93699		11.5421
TCN2	2.93263		4.09854
CYP2J2	2.91991		6.75203
TNF	2.90035			10.2366
CD38	2.89194		15.6737
G0S2	2.86969			13.9508
APOL3	2.85379		23.2182
SLC15A3	2.84721		51.3757
HLA-G	2.83247			5.77728
PARP10	2.83232		69.6345
HLA-B	2.82736		76.9066
TDRD7	2.80962		24.0799
CFB	2.80235		3.77856
CLTRN	2.79319		4.27165
ODF3B	2.79235		25.3458
PLSCR1	2.78576		79.7328
IFITM1	2.78185		22.7471
IFI16	2.74187		62.3401
LINC01127	2.73307		5.7122
GIMAP2	2.71769		6.22548
SP140	2.68209		13.3605
ARL14	2.67896			12.1085
BTN3A1	2.66532		8.86012
SAMHD1	2.65978		66.3391
PDGFRL	2.6474		3.09996
PTX3	2.63932			4.74473
STARD5	2.62436		7.32514
CD274	2.60289			12.0958
BTN3A3	2.60025		5.88941
ZBTB32	2.58537		7.77989
CHSY3	2.55921		3.0708
TYMP	2.54754		30.015
THEMIS2	2.5418		33.7144
GBP3	2.5274		49.9172
BBC3	2.51513		21.8416
BISPR	2.50345		11.2118
STX11	2.49872			5.29243
NMI	2.487		30.6038
FGD2	2.48099		5.3851
IL23A	2.47947			11.0645
IL7R	2.44857		23.5918
TRIM5	2.44654		19.0726
TAP1	2.44089		75.4101
SP100	2.43715		45.6904
IFIT5	2.41412		16.0405
ZC3HAV1	2.41332		44.3788
CXCL3	2.39919			6.27572
IL36G	2.39748			14.5072
BIRC3	2.39254		14.2248
APOL6	2.37889		36.6459
PML	2.37372		25.1221
CXCL2	2.36439			11.5528
NAV3	2.36067			8.41567
CASP1	2.35411		12.158
SIDT1	2.35294		7.11295
C1QTNF1	2.33597			12.1349
HDX	2.32221			4.33536
C1R	2.31591		16.4168
LTB	2.31305	2.92948
TNFRSF9	2.29072			6.73518
CTSS	2.27821			10.109
SIRPB2	2.26163		3.69849
TNFAIP3	2.24813			20.2933
SECTM1	2.24679		14.4622
PHF11	2.23426		6.34775
RHEBL1	2.22828		3.4107
BST2	2.21577		31.289
C4orf33	2.21445		3.5196
KLF4	2.20968			21.7352
C6orf15	2.19624		3.05109
CSF2	2.1962			7.12784
MMP13	2.13316			5.63264
FA2H	2.12388			3.88038
TRIM38	2.11959		26.3645
RGS2	2.11643			5.12726
EPGN	2.11367			5.05404
DTX3L	2.11048		19.9586
FZD8	2.10752			15.5258
FAM122C	2.06874		4.37986
MDGA1	2.06361			3.75781
EMP3	2.06215		11.0783
ZNFX1	2.05558		55.9547
SNPH	2.04834		4.68613
LUCAT1	2.03025	2.65419
GCH1	2.02303			22.0762
UNC93B1	2.02186		25.6925
PRDM1	2.00902			6.70997
IFITM3	2.00685		6.40894
MXD1	2.00627		25.4868
PARP12	2.00072		41.9547
THSD1	1.99941	16.71
PMAIP1	1.98705	12.0926
HLA-H	1.98459	11.8697
IL22RA1	1.98325	6.49757
BTN3A2	1.97851	7.04818
APOL1	1.97459	15.15
CHROMR	1.96396	15.0794
ARHGAP25	1.9581	2.83978
PLAUR	1.94792	17.8794
APOL2	1.94144	27.4134
PLCG2	1.93632	15.4473
CXorf49B	1.93464	6.33536
PTGS2	1.9237	13.3179
PSMB9	1.90793	19.9101
MIR155HG	1.90439	2.52936
PNPT1	1.89664	12.6556
FGF2	1.88871	16.27
TTC39A	1.86737	8.19044
CXorf49	1.86421	6.15058
ATF3	1.85372	13.5346
CFH	1.85165	6.42022
SP140L	1.84511	19.6326
CFLAR	1.84278	26.0438
TMEM171	1.84121	11.6861
JAK2	1.82996	6.12843
GBP2	1.82801	5.25259
CXCL8	1.82769	12.3507
GSDMB	1.82756	5.47237
NLRP3	1.81973	3.15348
SOD2	1.81211	20.1524
BLZF1	1.80683	10.8327
NUPR1	1.79522	7.06298
HCAR3	1.79024	9.88606
RIMS2	1.78319	20.3655
BTN2A2	1.78177	4.41117
OLR1	1.77778	17.5654
WIPF1	1.77529	2.21218
WAKMAR2	1.76578	4.19044
LINC02015	1.75413	3.4802
EIF2AK2	1.74931	12.104
DLL4	1.73033	2.22314
KRT6B	1.72515	18.9469
IL15RA	1.72453	8.14752
B2M	1.72237	6.90658
FBXO6	1.7135	13.8268
IGFBP6	1.7055	28.2204
ERAP2	1.7048	6.7122
HLA-C	1.69509	32.2526
HCAR2	1.68813	16.3675
IL11	1.67253	19.2596
REC8	1.6673	3.83121
NFE2L3	1.6576	20.8539
HLA-A	1.6373	23.7235
NFKBIZ	1.62739	14.5287
SUSD3	1.61904	4.92445
HLA-K	1.61022	5.74473
SGPP2	1.61018	2.76302
CASP10	1.60627	13.0691
IL1B	1.60501	13.4473
MYO1G	1.60325	2.72207
C4B	1.59979	3.11509
EXOC3L4	1.59926	4.31426
HBEGF	1.59616	14.1355
MARCKSL1	1.59047	6.92082
RND1	1.58651	2.53924
MYD88	1.58519	16.0438
SAA2	1.58304	3.3008
IL15	1.57318	2.03424
CD83	1.57036	4.83863
CCNA1	1.56883	3.81316
LAP3	1.56288	19.9245
C4A	1.56147	3.3427
GSAP	1.56113	3.91865
CIB2	1.56063	1.98981
SLC25A28	1.55262	13.757
SOX9	1.55249	6.10237
PLCB4	1.55154	2.14702
CADPS2	1.54813	1.70026
PSMB8	1.54739	12.0177
SHOX2	1.54266	5.36051
TAGLN3	1.5384	4.04964
STYK1	1.53179	7.39686
TNFRSF14	1.51986	5.4437
HCP5	1.51963	2.09286
NT5E	1.51578	23.0487
INHBA	1.51537	15.5143
APOBEC3F	1.51485	4.41229
KDM7A	1.51079	4.07779
ANGPTL4	1.50892	5.79048
CDKN1A	1.50745	10.1701
WARS1	1.50539	23.8761
CASP4	1.49542	9.4698
NOCT	1.49538	4.76195
HLA-E	1.48988	20.4855
KRT16P6	1.48569	3.03582
ARRDC3	1.46321	7.20901
EDN1	1.45896	8.91364
RAB24	1.44998	2.26353
IRF1-AS1	1.44652	2.62054
TENT5A	1.43658	5.08778
ANO7L1	1.43325	2.60788
LY6E-DT	1.42264	2.67838
IRAK2	1.42053	9.86328
MTMR11	1.41743	5.37161
NCF2	1.4164	10.5421
SLFN12	1.41242	7.62709
VEGFC	1.41064	3.30206
NUB1	1.40921	16.1261
IFITM2	1.40567	5.70997
SH3KBP1	1.40452	2.10533
HDAC9	1.40067	10.3089
GJB4	1.39564	2.47916
FYB1	1.39443	10.2055
ARSI	1.39411	7.52871
B3GNT7	1.39246	4.20343
SERPINB2	1.38496	11.6198
MAN1A1	1.38182	2.18285
ADRB2	1.37427	13.2366
ICAM1	1.37426	8.94692
ADAMTS6	1.3696	5.35655
ZNF670	1.36871	3.62485
MLKL	1.36871	10.1612
TRIM14	1.36648	13.301
DUSP1	1.36512	8.9431
KBTBD8	1.36263	3.02734
TGM1	1.36178	6.36856
SLC2A13	1.35881	2.21411
RASD1	1.35559	1.59446
NCOA7	1.35429	18.342
ADAR	1.35378	27.3747
RPS6KC1	1.34761	3.82851
TMEM92	1.34145	1.89254
CPEB3	1.33918	2.39309
CD70	1.33876	3.42794
LINC02029	1.33073	1.70817
MAFF	1.32607	4.95078
C8orf31	1.32599	1.77032
SAA1	1.32237	5.44733
CXCL1	1.31826	8.27491
TTC39B	1.31418	2.22075
RBM43	1.31243	2.45981
PRR15	1.3057	2.93239
NKX3-1	1.30163	6.98297
PTGER4	1.29797	6.06854
GANC	1.29718	7.68825
SDC4	1.29647	21.2676
KRT34	1.29484	3.19064
ZNF697	1.29414	7.04239
EBI3	1.29046	1.45543
IRF1	1.28126	9.32606
CSF1	1.27917	4.47756
CD74	1.27479	4.86967
STOML1	1.27181	10.1791
LINC01322	1.27068	5.96257
RNF19B	1.26615	17.3925
CYLD	1.26519	7.44249
ANTXR2	1.26014	5.39362
TNIP1	1.25768	21.9626
DAPP1	1.25317	9.95078
GCA	1.25191	4.55129
TMEM62	1.24699	8.10679
KLF6	1.24282	6.3363
ITGA5	1.24195	7.11126
LINC01145	1.23621	2.351
B3GNT2	1.23388	8.53165
GPR132	1.23367	5.60906
STARD4	1.2325	4.39686
MAPK8IP2	1.23237	2.44106
CDKL5	1.23066	5.95468
GNB4	1.22902	8.97469
DNAJB5	1.22804	2.73353
BDKRB1	1.21973	1.30029
LINC02591	1.20628	2.00055
ELMO1	1.20527	3.79596
FAM172BP	1.20441	1.28322
RIPK2	1.20208	7.79317
ERO1B	1.20165	1.34374
SOCS3	1.19889	7.8729
RAB42	1.19692	5.13727
RAG1	1.1858	4.03433
LIF	1.18429	8.1261
MOB3C	1.1832	5.83565
ABCD1	1.18276	8.14874
NFKBIA	1.17942	14.1421
PRKD2	1.17637	6.65365
LPAR6	1.16932	1.93149
DRAM1	1.16603	7.70333
CD40	1.16279	6.7167
SERPINB1	1.16262	7.4389
SERPINB9	1.15886	5.22988
MOV10	1.15545	8.98297
H2BU1	1.15028	4.1209
PLA2G4A	1.14773	1.8356
HLA-V	1.14484	2.32398
GSDMC	1.1418	4.28819
H2AW	1.14075	6.08831
SLFN5	1.13967	5.27409
ZNF107	1.13703	3.74179
LINC01138	1.13597	1.36454
ARMCX1	1.13325	3.70914
DNAJB9	1.13083	3.58464
SNORA23	1.13067	0.983551
XRN1	1.12681	6.99568
MASTL	1.12126	4.31785
ESPNL	1.11954	3.15667
LINC00623	1.11408	1.73196
SFR1	1.10219	3.6538
OAF	1.09932	6.83863
H2AC18	1.09782	3.37906
MFSD2A	1.09469	2.06987
NFKB2	1.09232	5.65956
PPP4R1L	1.08938	2.05551
RP2	1.08718	3.33008
SLC25A30	1.08696	3.33784
EHD4	1.08564	12.7235
N4BP1	1.0823	9.51856
COL17A1	1.08061	11.2314
MAST4	1.07905	4.16749
TLE4	1.07777	6.1798
EDARADD	1.07517	4.69897
C15orf48	1.07384	1.89451
ZC3H12A	1.07128	8.4389
LYPD5	1.07117	3.73658
TFPI2	1.06956	3.93029
H1-0	1.06214	9.14691
SERPINB8	1.06115	3.81194
RELB	1.05864	5.55129
RASSF10	1.05795	3.61466
TMC8	1.05704	2.0237
CASP8	1.05609	6.60033
SQOR	1.05464	4.28988
RPS6KA5	1.05405	1.75458
NOD1	1.0525	5.91009
CMTR1	1.04605	10.1068
PAXIP1-AS2	1.04599	1.37305
TAPBPL	1.04472	5.51286
DCP1B	1.04279	2.44546
CAB39	1.04183	4.42481
FOSL1	1.04065	3.13329
LINC00869	1.03925	2.39204
SCARB2	1.03839	6.30892
ADAM8	1.03725	2.60402
PSME2P2	1.03612	2.05325
RNASEL	1.03256	1.19237
ADAMTS1	1.03181	7.09474
VANGL2	1.03008	4.44009
DUOXA1	1.02992	2.60788
SHISA5	1.02328	5.51713
RNF144A	1.02232	2.38689
TRIM56	1.02075	7.55596
BIRC2	1.02043	4.37161
GPRC5B	1.01761	3.0602
H4C15	1.01624	2.88807
RBCK1	1.01239	6.10073
CCDC71L	1.01055	1.91984
LGALS3BP	1.01023	4.3363
MVP	1.01009	6.17914
CPEB2	1.00794	1.55466
FAS	1.00762	1.92219
OGFR	1.00468	8.6925
TNFSF9	1.00417	2.52807
SLC41A2	1.00261	2.64231
LAYN	1.00229	6.80967
RUNX3	1.00148	1.86414
TMEM219	1.00112	1.61248
CASP7	0.998798	4.49485
STING1	0.998749	2.96831
TRIM26	0.998439	7.57349
TMEM140	0.998097	3.15878
GBP6	0.997606	5.15614
TNFSF13	0.996194	1.4009
CYP27B1	0.99301	1.12166
SCAMP1-AS1	0.987219	1.00857
FOS	0.985193	1.92701
LY6E	0.980934	7.67572
SPSB1	0.980485	6.83268
TMEM154	0.979259	3.06629
GTPBP2	0.976859	8.74958
CHAC1	0.976696	1.64621
PSMB10	0.976356	2.50415
SNORA53	0.974566	0.812335
POU2F2	0.969738	2.03624
PARP8	0.968559	7.02228
KRT17P2	0.968225	2.68401
DUSP5	0.967828	6.83863
OPTN	0.963222	9.07058
PROCR	0.962964	2.68329
NFKBIE	0.962769	6.1707
KBTBD7	0.962651	3.05517
PPP1R15A	0.962084	3.12134
SEMA7A	0.955965	8.98716
LGMN	0.954728	3.58223
ULBP2	0.953081	1.73196
TRPV3	0.952742	4.15243
AZI2	0.952654	1.98907
NBN	0.952255	2.88109
CHIC2	0.95033	1.62335
CCDC69	0.948762	1.09
WASHC4	0.947367	2.2194
FUT2	0.94541	1.8977
FNDC3A	0.942861	5.11407
TTLL11	0.937507	2.90306
KIAA0040	0.937045	5.47886
KRTAP2-3	0.935416	1.09378
IRF2-DT	0.933242	0.851925
CARD6	0.932547	1.45303
TMEM106A	0.925768	1.49708
GADD45A	0.923484	2.69827
NUDCD1	0.922331	2.45325
LAMB3	0.922206	12.0585
IL1R2	0.922014	2.02463
DUSP8	0.920311	1.81981
GFPT2	0.920308	2.90674
IL32	0.920211	3.78856
TRIM25	0.918917	8.66959
CLCF1	0.918561	4.86328
LINC01605	0.918414	2.50703
RNF114	0.91741	3.57396
PARP3	0.91447	4.24109
SLC26A11	0.914308	1.45853
CPNE8	0.913981	2.06738
CAPRIN2	0.912571	4.32331
TRIM36	0.909553	0.918651
NAMPTP1	0.908916	1.41285
HRH1	0.906163	2.92312
ARID5A	0.905673	2.77298
GPR158	0.905469	1.87592
HK2P1	0.904965	1.20859
LINC02551	0.903641	1.07524
HES7	0.902668	3.12392
SERPINE1	0.901412	7.95861
HS3ST1	0.900238	3.04713
ZNF620	0.896251	2.42078
CALB1	0.895108	1.76875
IL1RN	0.894773	4.76447
TNFRSF10A	0.894453	4.8962
STEAP1B	0.894305	2.25103
RNF149	0.893191	6.54821
GSDMD	0.891279	9.72816
NUAK2	0.890814	3.32957
PSME2	0.889422	7.4828
ARC	0.889138	1.1492
ZNF136	0.888532	0.916444
XDH	0.886417	4.6925
DCLRE1C	0.885062	2.6967
SLC25A37	0.884805	6.92812
C9orf72	0.878972	1.1694
H2BC11	0.875859	3.88399
IRF2	0.873469	4.02826
TNFAIP2	0.871032	7.92445
STEAP1	0.869193	2.11164
VEGFA	0.866717	4.6925
KRT6C	0.866573	3.78752
LYSMD2	0.864108	2.96509
ZNF385C	0.863476	1.007
PANX1	0.862427	4.43771
ADM	0.862026	6.9914
C1orf74	0.860992	4.4908
RICTOR	0.858736	1.83586
CAMK2D	0.858415	3.45071
BTN2A1	0.858076	3.89073
FN1	0.855184	2.59539
HERPUD1	0.853591	3.04175
SLC44A4	0.852468	4.08619
SMCHD1	0.85173	2.54316
CIITA	0.845657	0.870954
IRF6	0.843959	11.0899
FAM214B	0.842249	2.46179
GTF2E2	0.841034	1.96029
KRT17P6	0.840555	2.23055
SRGN	0.840351	2.164
GREM1	0.838575	0.784771
TINF2	0.837157	4.09691
STAT5A	0.836673	3.23232
HAPLN3	0.835517	2.74702
PPP1R18	0.834385	3.43787
TSKU	0.833805	4.06399
ZC3H12C	0.831145	3.30892
TICAM1	0.828124	2.81044
PPP2R5B	0.826953	0.892814
RAB43P1	0.825054	0.814566
MT2A	0.824667	4.02965
NAPA	0.823501	3.8696
KCNK5	0.822898	2.26579
SMOX	0.822664	3.41682
C1orf116	0.821341	4.04721
LIPA	0.821193	2.79362
CHEK2	0.820271	4.00393
MAP3K10	0.817289	3.06898
S1PR1	0.816924	4.15802
HOXC-AS2	0.816817	0.771791
ANKRD37	0.814719	0.740175
EAF2	0.814015	0.756038
HES4	0.810359	3.56027
FAM89A	0.810234	1.14136
LINC00528	0.808261	0.776583
MYC	0.807452	6.02228
TEP1	0.80689	2.85938
LINC01588	0.805902	2.05437
KRT17	0.804958	5.29073
LYN	0.804883	6.72354
INPP5D	0.804465	2.5111
GRINA	0.803491	3.10446
CTSC	0.80238	6.52143
DZIP1L	0.80201	2.80606
RELL1	0.798108	2.09286
RUBCN	0.797967	1.60233
GTPBP1	0.797711	3.1766
ETS1	0.797478	5.56384
RNF43	0.795215	1.11832
EPHA2	0.793826	5.69465
SLC1A3	0.793734	2.19238
ZNF441	0.793454	0.642699
ZC3H8	0.792364	2.01735
PODXL	0.79231	3.26935
PSME2P1	0.791292	1.4965
PHLDA2	0.79071	1.26985
TAP2	0.787361	3.43086
NLRP10	0.786255	1.06842
B4GALT5	0.786105	5.43063
EIF5A2	0.782962	2.6921
NEK7	0.782915	1.98543
SMARCA5	0.780509	2.19695
CHMP5	0.778248	2.31679
JUNB	0.77572	3.24941
CFAP20DC	0.774313	1.63723
PDZD2	0.772445	4.4698
HIC1	0.771687	1.66682
TAPBP	0.771449	1.28212
KRT14	0.770371	7.17587
IL6ST	0.767847	1.99897
FSTL3	0.765722	4.53462
JUN	0.765152	2.02936
EREG	0.763951	2.26263
IKBKE	0.763233	4.76447
ZUP1	0.762508	1.71287
DENND5A	0.762305	4.86967
MB21D2	0.762297	5.4389
SPHK1	0.760371	4.10513
CEACAM5	0.759377	1.16688
LINC00702	0.756894	1.35542
SERTAD1	0.756613	2.21218
PSMA6	0.755129	1.25492
ZFAND2A	0.753525	3.48572
PIGA	0.753369	1.80355
DNER	0.753282	1.47285
H2BC17	0.753104	1.80552
CYTH1	0.751106	4.40894
IRF5	0.75089	2.74702
FUT4	0.749818	1.66506
RAB2B	0.747773	3.66077
CEBPD	0.747281	2.22211
SYTL4	0.74365	1.31951
CDK17	0.743155	2.44546
ELF1	0.742907	0.906847
PLEKHO2	0.740636	1.62603
TXNIP	0.740113	3.00092
SLC52A3	0.739559	1.03006
STAMBPL1	0.73901	3.04949
IFNGR2	0.738738	3.08418
H2BC3	0.736454	2.38094
SLFN11	0.736229	4.21968
GRB10	0.735747	1.67971
FAM241A	0.73558	0.715482
XBP1	0.734865	4.5376
HS3ST3B1	0.734052	0.735371
NAMPT	0.733829	2.09958
LIPG	0.733596	5.065
MSX1	0.732883	1.94085
RRAGC	0.732109	0.74107
ACSL5	0.731445	3.48713
FYTTD1	0.730974	2.70801
DCP1A	0.730928	3.99161
TLNRD1	0.730892	2.69515
SPRY2	0.729287	1.31275
NEK3	0.728731	0.987677
PTAFR	0.728293	3.76293
RNVU1-27	0.727469	0.74876
RCAN1	0.726431	3.80721
MAP3K8	0.72582	1.33685
PLGRKT	0.725508	1.63083
TAF4B	0.725369	2.82261
AMPD3	0.724611	2.29104
TTC26	0.723614	1.10177
VLDLR	0.723398	1.70473
NECTIN2	0.719205	3.46597
PDLIM7	0.717327	3.2515
ZNF267	0.716702	1.21253
SEMA3D	0.715874	1.74917
COQ10B	0.715267	2.45482
PI3	0.715181	0.588571
MANF	0.713624	3.96333
HK2	0.713593	4.7122
FEM1C	0.71322	2.44251
C21orf91	0.711946	0.910526
TNFRSF10B	0.711903	6.60206
VAMP5	0.711203	2.10204
TIPARP	0.710041	1.45347
TMEM50A	0.709523	2.51742
TNFAIP8	0.709435	1.81482
ASAH2	0.706746	0.686281
DBF4B	0.706034	2.36176
CD47	0.705642	3.4541
LAMC2	0.705635	6.32975
VPS9D1	0.704376	1.06469
CD82	0.704123	4.33724
H2AC19	0.703352	3.68485
CNP	0.703266	6.46218
EFL1	0.702526	3.39522
ACP2	0.698998	3.4944
USF1	0.69789	2.18605
FGFBP1	0.697652	1.73608
ERAP1	0.696796	2.87367
DENND2C	0.696188	1.06901
TXNDC5	0.696129	0.524136
PRKCD	0.695577	2.28784
FOXD1	0.695476	1.74616
COG3	0.694725	1.49003
CD55	0.694046	2.06615
CPEB4	0.693656	1.04871
ZNF613	0.692555	0.586656
ZNF350	0.692348	0.984591
ABL2	0.689357	2.06252
ZNF766	0.689029	2.13831
RN7SL3	0.688615	1.39143
SEPSECS	0.687434	0.694458
PNP	0.686532	4.43063
C3orf52	0.684012	2.24735
HEXD	0.683683	1.43686
EPS8L1	0.681986	2.53197
CCL28	0.681488	1.30349
SP6	0.680722	2.76182
DGKG	0.679943	1.57934
RRBP1	0.679752	3.86204
SLC37A3	0.679112	1.56469
C6orf62	0.679091	4.83268
ZNF611	0.679079	1.42966
BNIP3	0.678332	2.22245
ZCCHC2	0.677829	3.03801
PDZK1IP1	0.677406	0.756841
SDCBP	0.677151	2.01211
STAMBP	0.676888	3.04792
NEDD1	0.67663	1.4424
SH2B3	0.675798	2.28471
PELI1	0.67453	1.36618
LINC01354	0.673954	0.563273
PCGF5	0.673168	2.47897
NCR3LG1	0.671915	1.62603
TM2D2	0.671895	2.56737
DUSP4	0.671872	4.08938
RAB8B	0.671784	1.01602
ARL9	0.671358	0.638819
GJB3	0.671331	2.4753
ZBTB20	0.671284	1.13285
RIPK1	0.671046	2.70886
MAP4K4	0.670963	2.21873
CGAS	0.668412	3.25795
MTF1	0.663394	2.91769
AGBL2	0.662601	0.653609
LAMA3	0.661865	4.70333
SFN	0.658643	4.77989
UBA6	0.6582	1.50723
PROB1	0.657668	0.919579
DAB2IP	0.6576	3.15829
SNORD3C	0.657124	0.448577
NCOA2	0.655598	4.81531
RGS20	0.654309	1.93714
ALPK1	0.652806	0.796921
LYPD6	0.652264	1.5094
CCND3	0.650356	3.77953
ITPRIP	0.64989	2.96878
TNFSF15	0.649122	1.33093
PXK	0.648895	1.42745
IGSF8	0.648582	2.27089
NRSN2-AS1	0.647401	0.651027
ACOT2	0.647318	2.45153
C17orf67	0.646709	1.03387
BCL2L13	0.646652	4.36051
PSME1	0.643829	3.35467
ZDHHC14	0.643664	1.63579
CORO6	0.643426	2.94109
STK10	0.642676	2.43126
RPGR	0.641606	0.879046
CCDC24	0.640537	1.32922
SLC38A5	0.640423	3.5921
IFT74	0.639366	0.773737
DOK3	0.638229	0.470453
ZNF114	0.636444	2.17791
METRNL	0.634599	2.90458
AGPAT4	0.634282	0.884016
TGDS	0.633617	1.01545
SEMA3A	0.632931	2.01646
MRPS17	0.632118	1.09941
ZSWIM3	0.632064	1.12551
CYP4F11	0.632041	1.30409
EIF3M	0.631726	1.74176
SDCBP2	0.629542	0.525936
OTUD1	0.627572	1.23311
RFX5	0.62712	2.80305
ARHGEF2	0.626339	2.34705
CIR1	0.62597	0.936133
SLC8B1	0.625611	1.71529
C3orf38	0.625562	1.33949
ZNF731P	0.625207	0.761911
N4BP3	0.625004	1.34924
LOXL3	0.623041	1.88419
BTG3	0.621455	2.03325
MYCBP2	0.621403	2.1987
LACTB	0.621079	1.31744
NUTM1	0.619311	0.776996
WDR72	0.618718	1.17892
SLC22A4	0.617863	0.704795
LRRC49	0.617095	0.669115
RASA2	0.616931	1.62269
H2AC20	0.616267	2.30221
SH2D5	0.615526	2.23236
POMP	0.614392	1.21551
TUBB2A	0.614147	1.79306
MYL12A	0.613808	1.44794
PROSER2	0.613547	2.31616
TLK2P1	0.613519	0.641039
H2AC16	0.61275	1.14945
CEP57L1	0.612592	0.545942
RGMB	0.612558	0.775292
ZNF268	0.611213	0.779111
AREG	0.611086	1.88642
SDR16C5	0.61044	0.663434
GRIPAP1	0.610275	1.77067
LGALSL	0.610129	0.819633
MIR22HG	0.609837	2.04031
OVOL1	0.608239	2.13442
ZNF100	0.607007	0.893035
HSD3B7	0.60693	0.668856
GJB5	0.606866	2.07498
SLC2A6	0.60572	2.76917
UPRT	0.605629	0.725315
NIPAL1	0.605189	1.26825
KDM6A	0.60511	2.11979
TBX3	0.604803	0.960442
NINJ1	0.604776	1.62469
COL4A6	0.604414	3.78447
SLC16A9	0.604384	0.869732
TENT2	0.603578	1.54096
DRAP1	0.603437	2.08297
PLEKHG5	0.602665	1.88054
THAP9-AS1	0.602176	0.665856
NACAD	0.601456	0.795618
MMP28	0.601129	0.751416
YRDC	0.600362	1.79407
MAFK	0.600111	3.22482
IFI27L2	0.599668	0.651364
BAZ1A	0.598959	2.01297
CD58	0.598785	0.926591
C11orf68	0.596489	1.14983
IQCG	0.596427	2.54805
SELENOS	0.595746	1.6156
ELOVL7	0.594845	1.00918
BTG2	0.594697	1.07285
FAM126B	0.59421	1.72927
KRT6A	0.59342	3.79814
FAM111B	0.593362	0.972195
RND3	0.592296	1.86221
ATXN7L1	0.591379	1.00827
C3	0.591028	1.85656
FZD4	0.59087	0.697729
DIS3	0.589492	1.36574
LHX5	0.588822	0.690059
FZD5	0.586963	1.88382
IER3	0.585377	1.26975
PPM1J	0.584324	0.805407
SAR1A	0.584102	2.39956
PIK3IP1	0.583983	0.675421
AEN	0.583887	2.34705
HSCB	0.583682	0.93411
ZNF816	0.58361	0.412097
NKD2	0.583475	0.602421
CXCL16	0.583112	1.60702
TAF1A	0.582731	0.609707
C1RL	0.582261	1.50237
SPATS2L	0.581957	3.02327
RNVU1-28	0.580544	0.434001
ODR4	0.5799	0.805441
FAM155B	0.579438	0.723144
LONRF3	0.578391	0.868155
NCF1	0.578175	0.508256
HEPHL1	0.578122	0.467191
H2BC13	0.577987	1.86285
PTPRG-AS1	0.577535	0.554571
ZNF92	0.577415	1.27387
POMGNT2	0.577176	1.72663
ATF5	0.576491	1.17195
MOSPD2	0.575909	0.887112
BTG1	0.575105	1.24817
CHSY1	0.574358	3.28389
RAP1GAP2	0.574152	1.18801
ZNF224	0.573873	0.411926
PLK3	0.573798	1.44504
H1-10	0.573273	1.70026
ZNF430	0.572813	0.938381
ZNF600	0.572523	0.898994
NLRP1	0.572277	1.51876
PLAU	0.571342	1.05978
LENG9	0.571079	0.94196
H4C14	0.571047	2.03826
TOR1AIP1	0.571022	2.50328
TLX3	0.570954	0.674905
CRB3	0.570456	1.20623
UBALD2	0.570008	1.31575
ETV3	0.569445	2.04881
ECM1	0.568741	0.845803
PRRG1	0.568671	1.04287
PLCXD2	0.568474	1.7165
TGFA	0.568085	3.20084
DSCAM	0.567827	0.57035
ZFP36	0.567195	0.36737
BMP2	0.565434	0.968592
PLOD2	0.564941	1.46262
SPART	0.564659	1.74468
MICB	0.564401	2.36005
ZRSR2	0.563817	0.518998
KCTD11	0.562763	2.20529
RBM7	0.562142	0.505934
RPL7P19	0.561971	0.258119
ERN1	0.561859	1.26777
SLC41A1	0.561581	1.34366
INTS12	0.561345	0.903586
TRMT5	0.560733	0.833569
DNPEP	0.559118	2.19465
TBC1D17	0.55911	1.09078
CYP26B1	0.558852	1.01247
PRKCQ	0.55884	1.0919
USP15	0.558759	0.822805
ZNF44	0.558204	0.611589
FGD6	0.557325	1.88642
NOTCH4	0.557216	0.445347
HCN3	0.556433	0.576223
GPBP1	0.556196	1.16127
NUP50-DT	0.556162	0.802688
LENG1	0.555314	0.971856
POC5	0.55495	1.00688
PLEK2	0.554885	1.91615
MIR17HG	0.55445	1.07278
FST	0.554349	1.63651
VPS36	0.553837	1.60702
FRMD4B	0.553706	1.84134
C5orf15	0.553545	2.43962
EMC2	0.553416	0.647883
TGM2	0.553412	1.45132
ACTRT3	0.553117	0.49346
CCNJ	0.552271	1.47862
IFFO1	0.552028	0.638446
RNU1-28P	0.551221	0.276765
SLC12A7	0.551208	2.23091
GAL	0.551014	0.91304
SDSL	0.550649	0.983675
ZNF675	0.550543	0.711819
FICD	0.550247	0.903843
DEGS1	0.550118	1.9361
PDP1	0.549622	2.25353
ZNF562	0.549484	1.72148
RILP	0.549302	1.22035
SLC45A3	0.549216	1.65658
DECR1	0.548518	0.788869
ADPRS	0.547244	1.89138
CKAP4	0.54645	3.61302
AP3S1	0.546254	0.967303
BNIP3P1	0.54611	0.459948
ZNF468	0.545656	1.08373
RPL39P3	0.545618	0.273939
DUSP6	0.545424	0.8801
TMEM52B	0.544696	1.09004
ARHGEF40	0.544161	2.50547
H3C14	0.544149	0.779802
SFT2D1	0.543591	0.996005
MIS12	0.543358	1.09563
HELB	0.542543	0.596615
SELENOM	0.542221	1.06549
ZNRF2	0.541848	0.965645
ZNF253	0.541179	0.4061
PDLIM4	0.540185	1.38945
ZNF841	0.539845	0.464591
MRPL39	0.539767	0.838608
DUSP22	0.539555	0.922067
ZNF761	0.539502	0.740013
CDKN2D	0.539407	0.760196
ITGB7	0.539316	0.61475
NFKB1	0.539134	2.77298
SPRY4	0.539131	0.26475
SCARNA5	0.538184	0.462242
SGMS1	0.537791	0.951555
KAT2B	0.537484	0.852217
CENPQ	0.53552	0.507803
ATP8B2	0.5345	1.52044
MINDY3	0.533798	0.603116
PYCARD	0.533652	0.828901
MCL1	0.532937	2.24655
RN7SL1	0.532881	0.892751
TLR2	0.532707	0.70844
MCUB	0.53186	1.29196
HELQ	0.531746	0.593741
PPIF	0.531695	1.94247
TRIB1	0.531201	1.03862
WDR75	0.53105	0.869911
TMCC3	0.530725	1.58697
SMIM29	0.530157	1.20432
MAD2L1BP	0.529116	1.06157
FASTKD3	0.528747	0.8282
TPBG	0.528598	1.90989
NAGK	0.528165	1.43265
L2HGDH	0.528008	1.51034
BICDL1	0.527147	1.42225
HOMER1	0.526997	1.43379
TRPV2	0.526414	1.79265
DUSP7	0.526367	2.37059
ZNF277	0.52531	0.580401
MXRA7P1	0.525259	0.262874
PHLDA1	0.525202	1.52557
SNRK	0.525043	1.1193
RFTN1	0.52484	1.48838
DDX20	0.524423	1.09764
PRR3	0.524365	0.919769
ACOT1	0.524011	0.952452
RIMKLB	0.523804	1.37303
CALCOCO1	0.523412	0.479489
HSPD1P4	0.523195	0.334434
ETS2	0.522922	0.901669
ZBTB11-AS1	0.52283	0.392529
CCDC58	0.522683	0.434788
ELL	0.522656	1.61186
CENPH	0.52257	0.941411
DNMBP	0.522421	1.21782
ZBTB39	0.522347	1.61125
HSPA5	0.522229	2.19437
CSRNP1	0.522216	1.66247
SLC18B1	0.521796	0.69201
KLHL21	0.521786	1.96029
TMEM87A	0.521498	1.19709
TRADD	0.521358	1.36166
UAP1	0.520899	2.07892
C2orf27A	0.520692	0.616205
LRIF1	0.520542	0.966049
LDLR	0.520175	2.46212
TRAPPC13	0.519797	0.73634
SNORD3A	0.519188	0.283897
TLK2	0.519156	2.7907
DNAJC1	0.518725	2.00705
CALCOCO2	0.518146	1.40683
CCDC77	0.517908	1.24368
ZNF525	0.517591	0.939175
PRKCQ-AS1	0.517325	0.694236
PTGS1	0.517107	2.1387
KBTBD6	0.515651	1.76003
ABCA1	0.515593	1.68164
STK17A	0.515169	1.03898
TMEM128	0.514817	0.517403
H2BP1	0.514465	0.594434
PIK3CD	0.513585	0.710031
FOXN2	0.513583	1.00064
SPAG9	0.513427	0.964657
LIMD2	0.513379	1.21341
KLF9	0.513293	0.405383
TM9SF1	0.513254	0.70982
TBC1D3F	0.513242	0.418125
EMC7	0.512552	0.975303
SPATA5L1	0.512413	1.17418
ZNF790	0.512347	0.488954
XRCC4	0.512335	0.492409
BCAR3	0.511787	1.65091
SOWAHC	0.510978	2.35423
ZFYVE1	0.509796	0.731961
ST6GALNAC5	0.509624	0.456843
CBX3P9	0.509489	0.294501
ZBTB21	0.509401	0.788222
SNRNP27	0.509318	1.28792
MIR100HG	0.508754	0.939543
DNAJB6P1	0.508652	0.385441
POU5F1	0.508452	0.41821
PELO	0.508111	2.25954
TRAPPC2B	0.508008	0.463688
PACRGL	0.507738	0.624427
SMIM38	0.507003	0.471853
SEC24D	0.505964	0.659635
RNF25	0.504365	1.56833
ARNTL2	0.503552	1.4062
IMPA1	0.503477	0.745738
THG1L	0.502054	1.2933
DHRS2	0.501818	0.451146
MTF2	0.501642	1.02526
PSMA2	0.501069	0.61297
PRICKLE2	0.500542	0.440484
SLC9A8	0.500048	0.796877
ZFYVE26	0.499605	1.93925
RNF152	0.499068	1.27693
CCNE2	0.498861	0.736141
RNF213	0.496604	0.310181
PTPN12	0.496527	1.0433
PCBP1	0.496418	0.686023
TAF13	0.496255	1.22553
GUK1	0.496008	2.64285
SBDS	0.495993	0.624954
SBNO2	0.495632	1.96462
ARMC5	0.495527	1.10065
ZBED2	0.495202	1.62671
OSTM1	0.495094	1.17033
KRT17P1	0.494929	0.846731
CLDN1	0.494559	2.14661
IFNGR1	0.49445	0.699305
EPB41L5	0.494181	1.30431
SELENOK	0.493881	1.43077
ZNF557	0.493523	0.857323
AP5B1	0.4934	1.96972
DNTTIP2	0.493271	1.06687
CLDND1	0.493011	1.11173
GTF2B	0.492346	0.773759
SNORD3B-1	0.491817	0.26085
LSR	0.491672	0.849481
F3	0.490831	2.53014
CPED1	0.490724	0.883326
TXNL4B	0.490671	1.63796
RNVU1-31	0.490496	0.336717
DBNDD2	0.489497	0.5326
NMNAT2	0.489227	0.569423
SNORD3B-2	0.488309	0.296319
WWTR1	0.488174	2.42724
TENT4B	0.488161	1.43921
RRN3P1	0.487675	0.70003
ESCO1	0.485765	0.484394
TAF7	0.485764	2.55402
TERF2IP	0.485389	1.08122
ZNF28	0.485313	0.499739
DUSP2	0.485223	0.900006
NPIPA3	0.484931	0.457002
CSTB	0.484468	1.86676
CLSTN3	0.484302	1.24666
PTX4	0.484106	0.889921
CEBPZ	0.483623	0.944482
ULBP3	0.482973	0.943378
CLEC2D	0.482673	0.375724
RCN3	0.482671	0.769829
TNFAIP1	0.482656	1.375
ELK3	0.482243	1.55764
ZNF710	0.481836	1.47939
CYCSP6	0.481637	0.393199
FKRP	0.481465	1.90431
ARHGAP26	0.481169	1.22655
SNHG15	0.480752	1.76282
ZNF432	0.480693	0.41855
BVES	0.480363	0.561595
ZBTB43	0.480201	0.698727
RDH14	0.480141	0.528008
RN7SL674P	0.479976	0.389263
SYTL3	0.479612	1.41268
RNF24	0.478739	0.763614
C1RL-AS1	0.478101	1.13795
C16orf87	0.477651	0.519941
MPPE1	0.477544	0.534102
UGT8	0.477293	1.16095
FHL3	0.477244	0.376078
PIK3CA	0.476549	0.769546
WASHC3	0.476524	0.424
BACH1	0.475841	1.26019
LGALS8	0.475735	1.33217
NECAP1	0.475493	1.19389
ALG2	0.47549	1.88717
CCNL1	0.474675	2.38791
LCK	0.474595	0.696173
FAM161B	0.474458	0.526334
KCNJ15	0.473967	0.836394
RELT	0.473583	1.01873
ZNF845	0.473107	0.537511
OTUD4	0.472949	1.79779
SERPINB5	0.47255	0.951721
VEZT	0.472211	0.988421
RPL12P17	0.472005	0.275964
ARRDC2	0.470998	1.06282
IRAK4	0.470065	0.936319
PLEKHN1	0.469867	1.10304
ZNF597	0.469818	0.475738
TMCC1	0.469792	1.61497
MIER1	0.469787	1.43862
CD164	0.469592	1.56024
EAF1	0.469367	1.05934
IER5	0.469354	1.88717
RNASE10	0.46904	0.337766
PNRC2	0.468651	1.76332
EN2	0.468429	1.10531
RNVU1-18	0.468293	0.533721
NUCB2	0.468249	0.556127
ACOT4	0.467216	0.487964
ZNF296	0.467132	0.370961
AIDA	0.467018	0.900782
BEX5	0.466753	0.42829
SF3A2	0.466223	0.683079
ABALON	0.46619	0.401442
ARL6IP6	0.466185	0.903361
TMEM54	0.466169	0.99367
MYOSLID	0.466008	0.613705
HAS3	0.46597	2.87292
LIG4	0.465961	0.588439
DYNLT3	0.465831	0.626043
FAM111A	0.46558	1.3793
SNORA73B	0.465289	0.829558
DUSP10	0.464446	0.735749
CEBPB	0.464047	0.888173
COX6B2	0.462959	0.412524
H2BC14	0.462865	1.37743
RALY-AS1	0.462172	0.38006
VCPKMT	0.462154	0.567627
CHN1	0.461767	0.635016
ST3GAL1	0.461741	0.977302
BPGM	0.461259	0.711869
DDIT3	0.461029	0.626805
ZNF320	0.460509	0.637624
ZNF708	0.460433	0.377879
CTNNBL1	0.460382	1.87212
JAK1	0.460181	0.990972
RBMS2P1	0.460169	0.436172
SLFN13	0.459906	1.751
VPS18	0.459839	2.13346
PGBD2	0.459692	0.475532
BRCA2	0.459335	0.847365
MAP3K11	0.459331	1.66506
TANK	0.458542	0.511516
GTF2E1	0.458403	1.74176
LARP6	0.458302	0.79955
CASP8AP2	0.457611	0.618145
SLC35G2	0.456096	0.684932
THAP10	0.454795	0.668062
ASPHD2	0.454488	0.596364
IL36RN	0.453046	1.42763
UBE2Z	0.453014	2.46788
HOXD13	0.452919	0.888693
NCF1C	0.452646	0.371342
PIGP	0.452544	0.538461
RUSC1	0.452453	1.50878
ANO9	0.452292	1.20493
ITGB3BP	0.452075	0.361282
FAM219A	0.452011	0.980316
BORA	0.452004	0.492642
TTC38	0.451984	1.53753
POLD4	0.450938	0.258192
SCARNA21	0.450467	0.565199
KRT16	0.44979	1.98834
FAM83A	0.449748	1.57688
LTN1	0.449635	0.485486
SEC61B	0.449212	0.73623
GPX3	0.449039	1.1701
SLC35E4	0.448889	0.918999
OSGIN1	0.448834	0.581123
SEC22B4P	0.448677	0.333654
STX4	0.448028	1.43284
ZNF823	0.447587	0.393698
NUP42	0.44757	0.580597
WTAP	0.447412	1.55009
SLC38A7	0.446696	0.799696
TBK1	0.446657	0.729169
LETM2	0.446638	0.690971
DNAJB11	0.446631	1.16595
H3-3B	0.446489	2.14393
KCNS1	0.44606	1.31953
WFDC2	0.445112	0.363571
METTL4	0.444449	0.593526
TRMT10C	0.443927	0.536571
CLUHP3	0.443638	1.08068
GSTO1	0.442117	1.02555
YJU2	0.442037	0.913232
TIMP1	0.441954	0.675987
ING3	0.441854	0.628184
SCNN1D	0.441435	0.35202
PNPLA8	0.441188	0.520678
ASAH2B	0.441135	0.5648
ZNF444	0.440974	0.728312
DCUN1D3	0.440956	1.22523
SLC7A5P1	0.440868	0.443027
PLD6	0.440736	0.578618
SDF2L1	0.440684	0.848361
SAP30BP	0.440657	1.43096
LIN52	0.440575	0.865703
KLF5	0.440329	1.7869
UMAD1	0.439159	0.395888
ZNF619	0.439024	0.590583
SLC2A12	0.438919	0.496401
RNU1-4	0.438797	0.512262
BCL2L1	0.438758	1.68067
HMGCS1	0.438487	0.953793
LOX	0.438408	1.04179
ZNF273	0.438354	0.549121
C11orf24	0.438301	1.39605
TMED5	0.438294	0.423691
SORD	0.437803	1.84472
KCNQ5	0.437765	1.10945
ZNF140	0.437682	0.419683
LPAR1	0.437387	2.02936
SRFBP1	0.437335	0.702153
PBDC1	0.437229	0.868462
SESN2	0.437064	1.45303
BAG1	0.436654	2.17817
CD2AP	0.436538	1.0525
UBOX5	0.436416	0.995384
ZNF215	0.436097	0.594935
PSMC3IP	0.435926	0.719248
PSEN1	0.435909	1.70137
POLK	0.435779	0.437026
PSMA4	0.435773	0.731527
CKS1BP3	0.435592	0.354571
ZNF324	0.435205	1.60466
ZNF200	0.434619	0.803779
RRAD	0.433886	0.773128
C2	0.433583	0.224706
SMURF1	0.43356	1.12933
SEC24A	0.433489	0.884241
SORD2P	0.433434	0.638391
WDSUB1	0.433378	0.283729
PDE4D	0.433152	0.969125
PI4K2B	0.433033	0.52517
EXOC8	0.43298	0.798105
NOP14-AS1	0.431963	0.92333
BRIX1	0.431899	0.613499
PNO1	0.431503	0.810238
RBM18	0.431436	1.00675
ITPKC	0.430445	1.50207
SDAD1	0.430119	0.782781
R3HCC1L	0.429496	0.761219
GABARAPL1	0.429474	0.890982
RAB5A	0.429161	0.86077
POGLUT1	0.428951	0.728651
IDH3A	0.428933	1.4776
GLA	0.428249	1.14487
EPOP	0.427886	0.690432
RIOK2	0.427858	0.425073
TXNDC16	0.427806	0.516537
ADGRF4	0.427772	1.03454
STX12	0.427665	0.593265
PPP2R2A	0.427661	0.629432
CIDECP1	0.427456	0.626853
MAP3K14-AS1	0.427045	0.535257
ZNF707	0.426824	0.684511
B3GALNT1	0.426768	0.80126
PSENEN	0.426733	0.277245
MIOX	0.426137	0.50471
RFK	0.426102	1.08154
ARL5B	0.426038	0.911796
EFNB1	0.425829	0.965314
CMC1	0.425688	0.420024
C6orf141	0.424304	0.553931
FRS2	0.424162	1.03427
CBX4	0.423886	0.888029
APEX2	0.423603	1.3855
SLC16A3	0.423112	1.74616
MTERF3	0.422838	0.506152
LINC02802	0.422721	0.463815
SSC4D	0.422681	0.535555
PBX4	0.422439	0.415004
STARD3NL	0.422291	0.856747
CHMP2B	0.422057	0.60884
RNU1-27P	0.42194	0.432613
RAP2C	0.421534	1.24539
PACC1	0.421502	0.746225
CLDN23	0.421434	0.554409
RMI1	0.420587	0.752624
RSPRY1	0.420419	1.27464
NPIPA5	0.420404	0.680364
MINPP1	0.419672	0.699246
EHD1	0.419661	2.02004
IRX3	0.41948	0.876227
TIGD1	0.419279	0.309297
GOLGA7	0.418922	0.64468
SLC9B2	0.4188	0.790043
FNIP2	0.418635	0.807928
ZNF567	0.418481	0.467093
MTFR2	0.418245	0.663362
PPARD	0.418002	1.02217
IQCB1	0.417861	1.0884
SP4	0.417693	0.603017
FAM76B	0.417209	0.720025
SMG7	0.416941	2.33294
KIFAP3	0.416933	0.383575
USP53	0.41654	0.656943
GOLT1B	0.416328	0.864809
GNA15	0.415136	1.21546
MICU2	0.414924	0.716978
PRNP	0.41478	1.07236
CAVIN3	0.414612	0.401911
RNU1-1	0.414466	0.490259
GINS3	0.413593	0.881163
NRBP1	0.413437	1.63723
TP63	0.413432	1.38652
LACC1	0.413397	0.445194
RNU1-3	0.413134	0.436058
SLC43A3	0.412997	1.78554
GABPB1	0.412821	0.901765
MED13	0.412362	1.11626
RBM48	0.41197	0.333916
CMAS	0.411963	0.880304
HMOX1	0.411926	0.353542
PARP4	0.411345	1.53528
COL6A2	0.410861	0.753532
MORC3	0.410619	0.782521
VPS37A	0.409749	0.703357
SMG8	0.409399	1.28364
GLIPR1	0.409118	0.587277
TOR4A	0.409071	1.48382
NPAT	0.40904	0.532509
PDCD10	0.408364	0.597573
TMEM175	0.408303	0.398951
DGLUCY	0.407764	1.57302
IFI27L1	0.407581	0.324904
HNRNPCP2	0.407566	0.436271
H3C10	0.407312	1.04506
HHEX	0.407033	0.308438
ANKFY1	0.40702	0.962661
ATP5MD	0.40635	0.30295
LYPD3	0.405853	1.1612
RAD51AP1	0.405651	0.596155
SMARCAD1	0.405594	0.610938
WDR47	0.40559	0.707388
WDR25	0.405438	0.604779
ARMC8	0.405398	1.38676
RNU1-2	0.405349	0.480787
RPL26P30	0.4051	0.270567
SPOP	0.405016	1.4692
STRIP2	0.404854	1.03959
LINC01783	0.404626	0.303402
ARL8A	0.403727	0.745153
SEC23B	0.403725	1.55721
OTUD6B	0.403324	0.539525
MED26	0.402998	0.612012
PICK1	0.402876	0.978026
LSM11	0.402793	0.531379
TRMT11	0.402434	0.706857
HTATIP2	0.402292	1.10055
GPSM3	0.402009	0.397107
JAK3	0.401861	0.616578
UBE2E2	0.40169	0.860024
IL17RA	0.401533	1.11142
RNVU1-29	0.40137	0.469151
SREK1IP1	0.401331	0.766449
SMPD4P1	0.40106	0.29493
PMEL	0.400606	0.307158
ZNF680	0.400215	0.387831
KPNA5	0.399729	0.340447
AMOTL2	0.399193	1.64468
PDCD5	0.399182	1.07536
VRK2	0.398802	0.819734
ZNF646	0.398758	1.00822
MIR31HG	0.398534	0.659528
COA6	0.398427	0.353637
PLEKHG3	0.398327	2.16588
CKAP2L	0.398145	0.883119
PDE8A	0.397877	0.952682
TSSK5P	0.397858	0.423369
POLR3G	0.397734	1.04085
MAPKBP1	0.397549	0.902961
MFSD8	0.397417	0.522961
NRBF2	0.397335	1.10979
SLC39A8	0.396661	0.567311
MAP3K13	0.396613	1.33329
PRR13P5	0.395643	0.625605
ZNF737	0.39461	0.22131
SMPD1	0.39435	0.364529
MST1R	0.394181	1.38066
SLC25A25	0.393855	1.12377
LAPTM4A	0.393802	1.78458
SDR42E1	0.393499	0.641753
NKAP	0.393317	0.587903
KLK10	0.393288	0.604891
H2BS1	0.393191	0.261385
ZNF426	0.393139	0.662872
TTC9	0.393119	1.64698
UGP2	0.392618	0.486558
PALB2	0.392561	1.05775
LINC00958	0.39206	1.7105
SLCO4A1	0.391951	0.953611
MDK	0.391826	1.2818
PDCD2L	0.391487	0.504062
TRIM8	0.391455	1.27046
ZNF711	0.391396	0.290993
ABAT	0.391374	0.631636
CEACAM19	0.39082	0.50277
EPB41L4A-AS1	0.390718	0.297368
GMPPA	0.3905	0.740958
SEC11C	0.390216	0.742213
TPRA1	0.389947	1.51711
TMEM102	0.389532	0.496049
ARPC3	0.389192	0.593514
FAR2	0.388928	0.526323
CASP3	0.388766	0.544207
CST3	0.388635	0.675113
DCBLD1	0.388564	1.01942
RABGGTA	0.388317	0.789551
LONRF1	0.38812	0.571375
BIK	0.387822	0.487308
MPZL2	0.387429	0.793615
SAT1	0.387238	0.955967
SUMO2P21	0.387063	0.259747
STAT6	0.387003	1.66247
SSC5D	0.386627	0.316133
RFXANK	0.386612	0.624219
CLDN12	0.386525	0.882756
UTP3	0.386367	0.957139
CCDC59	0.386353	0.343911
CORO7	0.386286	0.353266
SLC6A15	0.386249	0.724845
SNORA71B	0.386109	0.305743
HMGN4	0.385747	0.964156
NEDD9	0.385745	0.731446
NXT2	0.3856	0.74998
NEK8	0.385401	0.493532
NUP54	0.38518	0.46832
OXSR1	0.385054	1.441
LMBR1L	0.384775	0.522203
STXBP3	0.384593	0.413194
ACYP1	0.384455	0.488425
LYSMD3	0.384452	0.422539
MYEOV	0.383955	0.831951
E2F6	0.383897	0.683283
LINC01806	0.383863	0.518493
BET1	0.383825	0.493963
TMEM167B	0.383743	0.510527
NOC3L	0.383021	0.641557
APOBEC3B	0.382742	0.915146
ERICH1	0.382296	0.568157
ANKEF1	0.381991	0.665786
PDE4DIPP2	0.381779	0.532024
ZNF502	0.381717	0.258872
STK40	0.381402	0.825062
SGK3	0.381233	0.327689
FBXL5	0.381139	0.567033
C16orf91	0.381114	0.881976
ZFP36L1	0.381087	0.459701
MTSS1	0.380652	0.433584
CAMTA1	0.3806	0.220036
SUB1	0.380313	0.760522
RTKN	0.380312	1.47862
BCL10	0.380273	0.691447
LARGE1	0.380064	0.656272
TFPI	0.380026	0.34084
RHCG	0.380021	0.447652
ENTPD5	0.379732	0.552968
PPP4R4	0.379557	0.385896
RINT1	0.379473	0.482361
PSMA3	0.379318	0.73356
MDFI	0.379145	0.977168
PSD4	0.379116	0.88857
APBB2	0.37893	0.681013
PTRH2	0.3786	1.27187
CNTNAP1	0.378474	0.454347
ZNF549	0.378312	0.308792
RNF223	0.378227	0.828205
BCAS2	0.378227	0.483154
PSMA5	0.377812	0.781174
ANKIB1	0.377533	1.15017
FRRS1	0.377512	0.728471
MAPRE2	0.376964	0.373059
ALG5	0.376946	0.483622
GTF2F1	0.376785	1.02004
PDXP	0.376756	0.201367
TLCD1	0.37581	0.50451
PCGF6	0.37536	0.97467
RASEF	0.374925	1.57737
AVPI1	0.374853	1.09634
MTERF1	0.374776	0.573305
WASL-DT	0.374595	0.370334
PDE4DIP	0.373935	1.15157
CCNE1	0.373898	0.65885
NCSTN	0.373659	0.954001
ZNF513	0.373549	0.543429
CAPG	0.373286	1.2818
BTF3L4P2	0.373263	0.158904
CMTM3	0.373173	0.789964
MEF2A	0.372853	0.869127
EHF	0.372786	0.972318
ATG12	0.372194	0.562357
ZNF484	0.371786	0.426037
SEMA4B	0.371619	1.33958
C15orf39	0.371158	0.623483
DUSP11	0.370921	0.76326
LINC02577	0.369906	0.314451
RALA	0.369736	1.74468
BRI3	0.369415	0.528971
GTF3A	0.368588	0.790277
KCNS3	0.368573	0.638395
ENDOD1	0.368416	0.701461
SOX15	0.368334	0.984178
POT1	0.368332	0.328436
BOLA3	0.36764	0.426041
TRAPPC6B	0.367492	0.544388
ZNF480	0.36734	0.38996
ABHD3	0.367284	0.604928
GJA1	0.367143	0.490343
FBXO5	0.366861	0.497644
CKS1BP2	0.366771	0.213589
ALG11	0.366521	0.373437
FAM210A	0.366451	0.598704
FAM83A-AS1	0.365931	0.270364
RBP5	0.36588	0.282648
RANBP6	0.36548	0.657665
ZBTB33	0.36545	0.561468
TBC1D1	0.365433	0.973223
CISD1	0.364809	0.328637
DYNLT1	0.364699	1.11558
AIFM2	0.364604	0.659751
NPIPA7	0.364481	0.53742
TMEM14B	0.364198	0.383892
PKD1P2	0.363904	0.681753
SELENOF	0.363487	0.643804
YEATS2	0.363483	1.28318
EPB41L2	0.363321	0.438399
ERVK3-1	0.363295	0.292113
PLPP5	0.362281	0.660771
PLS3	0.362187	0.597777
CDRT15P6	0.36201	0.299823
ZFY	0.361875	0.472589
TBX18	0.361631	0.545405
MRPS33	0.361396	0.356024
DCAF10	0.361392	0.736223
PLXNA2	0.361256	0.541065
NCBP2AS2	0.361203	0.69512
TMEM18	0.361173	0.752113
RNF138	0.361013	0.50822
NPIPA9	0.360691	0.522788
GSDME	0.360569	0.838161
ZHX1	0.36035	0.570939
SCNM1	0.35977	0.531144
PDZD11	0.359655	0.558693
ZBTB8A	0.358734	0.262536
ENY2	0.358648	0.899596
NPIPA2	0.358344	0.340644
RPS7P3	0.35809	0.085348
ZSWIM4	0.357963	0.50144
DUSP16	0.357861	0.95641
PCNA	0.357666	0.910635
H2BC18	0.357647	0.892605
PCK2	0.357242	0.816887
NUBP1	0.356805	0.320861
GCLM	0.356462	0.943966
PRXL2C	0.356198	0.719708
AP4B1	0.355991	0.374445
KIN	0.355989	0.383263
MBD4	0.355879	0.668484
GPR180	0.355571	0.548506
GET4	0.355208	0.21179
SNRPB2	0.355006	0.516218
CKMT1A	0.354993	0.537159
FJX1	0.354986	0.842657
GRB14	0.354886	0.208566
PPP3CC	0.354833	0.635517
NUP153	0.354695	0.823319
CUEDC1	0.354457	0.854403
PPIB	0.354305	0.700458
CDK5R1	0.353281	0.559332
TMA16	0.353197	0.455473
ZBTB6	0.353109	0.470372
GGTLC2	0.353024	0.359124
C12orf4	0.352989	0.454622
NME2	0.352529	0.252613
ZNF784	0.351818	0.316703
RAPGEF2	0.351645	0.827024
TMEM38B	0.351502	0.57439
RDH13	0.351428	0.664334
SLC35B1	0.351041	1.17522
ORMDL2	0.350807	0.384829
EOLA1	0.350331	0.782532
YOD1	0.350293	0.420497
ZNF800	0.350246	0.628154
PIGH	0.350119	0.456649
CEP164	0.349991	0.778339
KBTBD2	0.349609	0.622456
F8A2	0.349598	0.310582
ZDHHC12	0.349436	0.433176
NR4A1	0.349274	0.246943
PGM3	0.349192	0.454045
TMEM132A	0.349036	1.26465
NMD3	0.348724	0.489914
ELFN1	0.348685	0.359957
SRGAP2C	0.348593	1.30564
TUBB2B	0.348472	0.739895
PRPF39	0.348105	0.379755
AP5Z1	0.348002	1.14135
DUBR	0.347785	0.242878
SMC6	0.347757	0.495886
UTP25	0.347717	0.902873
DEDD	0.347278	0.559567
TMEM170A	0.347219	0.663364
ZNF124	0.347092	0.450244
MARCHF5	0.347054	0.820968
ARHGAP27	0.346916	1.32291
NLK	0.346647	0.879325
PIGBOS1	0.346628	0.443367
ZFAND1	0.346566	0.421935
MCOLN2	0.346549	0.454528
BNC1	0.346505	1.06002
RHOF	0.346275	0.34092
PPP1R1C	0.346249	0.4522
SIX1	0.346145	0.667066
KLF7	0.346098	0.971721
GPR89B	0.345851	0.618099
UQCRBP1	0.345778	0.162026
SNAPC4	0.345622	0.992584
ITM2B	0.345609	1.08866
NUP62	0.345579	1.66247
SLC11A2	0.345498	0.754936
MVB12A	0.345496	0.650515
STAP2	0.345212	1.0048
ARF6	0.345148	1.54846
RTN4	0.344945	0.588346
NT5C2	0.344782	0.633107
SLC15A4	0.344629	0.8013
PLEKHA7	0.344513	1.22573
NFKBIB	0.344166	0.918046
CDK7	0.344155	0.50586
ZDHHC13	0.344082	0.539166
ASMTL	0.343607	0.809583
SCLT1	0.343314	0.562232
CYP2U1	0.343006	0.22968
HSD17B11	0.34297	0.215868
TRMT44	0.342833	0.555516
H2BC21	0.34266	0.71406
C19orf12	0.342243	0.66448
ZNF260	0.34219	0.450295
HNRNPDL	0.341543	1.21543
FGFR1OP2	0.341375	0.571153
PKD1P5	0.341371	0.619496
H2BC6	0.341252	0.808274
RDH11	0.340768	0.618232
HCFC2	0.340697	0.416721
ZDHHC6	0.340636	0.63169
ZBTB42	0.340576	0.546357
BZW1P2	0.34049	0.438911
PEX3	0.34031	0.275164
GNG4	0.340269	0.344408
FNTA	0.339944	0.546033
PLK2	0.339471	0.999796
ANAPC13	0.339371	0.543007
ERLEC1	0.339206	0.580791
HECTD2	0.339199	0.253432
MFSD12	0.338745	0.937184
NDUFS4	0.338535	0.360287
SLC25A33	0.338517	0.384248
TMEM234	0.338497	0.339509
ELOVL1	0.338336	1.59337
KCNK1	0.338246	0.852027
MTHFD2	0.338062	0.800956
RBMS2	0.337925	1.58387
JADE3	0.337464	0.559157
COQ10A	0.337366	0.321489
ZFP36L2	0.337231	0.32655
ASF1A	0.336914	0.282637
PKP1	0.336897	1.26053
ARID3B	0.336896	0.699488
C1orf122	0.336654	0.574662
NIP7	0.336639	1.20041
FUOM	0.336581	0.340538
APOBEC3C	0.336565	0.729039
SCAMP1	0.336483	0.442574
MAGED4B	0.336253	0.226142
ITGA2	0.336147	0.375079
ZNF787	0.336055	0.698289
TSPAN33	0.335993	0.545321
OBI1	0.335926	0.524115
DNAJC10	0.335893	0.650714
RN7SKP255	0.335736	0.204419
UGCG	0.335667	0.567521
EPDR1	0.335313	0.291291
GPD2	0.335301	1.06879
ZNF283	0.335147	0.319653
TMUB2	0.334757	1.0791
RAD9A	0.33473	0.537876
CRELD2	0.33458	0.93342
ZNF581	0.33452	0.749911
C12orf43	0.334489	0.643465
TOMM40L	0.334334	0.492987
NFATC2IP	0.334307	0.929084
ABI1	0.334061	0.997621
H4-16	0.333967	0.660327
DNAH17	0.333798	0.473347
PSMG2	0.333587	0.311211
ZNF84	0.333499	0.421352
LRP10	0.33321	0.779214
TOM1L1	0.333199	0.578518
ARL14EP	0.333088	0.483978
TNFRSF25	0.333074	0.467521
PVR	0.33299	1.19791
INTS6	0.332989	0.565395
NUP35	0.332858	0.304942
FANCB	0.332559	0.245391
TBC1D3C	0.332548	0.318089
DGUOK	0.332511	0.734367
RAB13	0.332172	0.21344
TGIF2	0.332054	1.07996
PATL1	0.331548	1.04825
PIP4P1	0.331281	0.837153
H2BC12	0.331269	0.599952
COMMD1	0.331178	0.450965
POLR3A	0.331161	1.39488
NMB	0.330979	0.496217
KHDRBS3	0.330973	0.202129
CCDC174	0.330715	0.391228
ZNF506	0.33034	0.345059
LMF2	0.330325	0.985458
MRPL17	0.330137	1.08408
KDM3A	0.329828	0.745982
C8orf37	0.32945	0.243495
TNIP2	0.329224	1.01866
SRGAP2D	0.329102	0.838709
ASNSD1	0.32906	0.238987
SPATA2	0.329055	0.582812
WDFY1	0.328667	0.607037
B4GALT7	0.328443	0.851552
EGFLAM	0.327983	0.434953
GRIN2D	0.327845	0.314021
SNORA65	0.327633	0.311591
CDC25A	0.327464	1.36248
SENP1	0.327419	0.577159
SPRYD7	0.327416	0.275927
KLF10	0.327157	1.21989
RASSF3	0.326985	0.972443
LINC01137	0.326544	0.271545
DYRK4	0.326315	0.511982
PNRC1	0.325753	0.274529
APBB3	0.325695	0.321746
ZNF26	0.32563	0.594815
LLPH	0.325124	0.355739
MAIP1	0.325072	0.367571
TSPAN9	0.324758	0.533877
GATM	0.324696	0.421832
DDX52	0.324538	0.403674
FAM83B	0.324263	0.442404
SUCO	0.324151	0.457505
POLR2K	0.324114	0.407967
POLR3D	0.323762	0.755314
C5orf22	0.323651	0.591253
GINM1	0.323437	0.398543
IL17RC	0.323092	0.472269
RAD51B	0.322758	0.308415
FBXL12	0.322747	0.685059
TNS4	0.322376	0.505958
SLC30A1	0.322364	0.904508
ZNF195	0.322332	0.411279
DDIAS	0.322241	0.365552
C6orf47	0.322105	0.707974
GPR89A	0.322028	0.565098
NR2F1-AS1	0.321953	0.247851
OXR1	0.321787	0.320261
INSIG2	0.321696	0.361925
CHUK	0.321685	0.445431
MAP2K1	0.321139	0.870694
TIA1	0.320334	0.563352
SSBP1	0.320293	0.437559
RPS17	0.320027	0.559226
C1orf52	0.319878	0.779974
PISD	0.319858	0.851628
H3C3	0.319792	0.695684
ETFRF1	0.319712	0.173781
CEACAM6	0.319455	0.274198
CEPT1	0.319056	0.539151
JADE2	0.319027	0.662223
H2BC4	0.319018	0.928293
RCBTB2	0.318974	0.265504
RPS2P55	0.31884	0.372656
NECAP2	0.318705	1.059
RNF19A	0.318375	0.408679
FXYD5	0.318179	0.512135
AP1S2	0.317852	0.321117
HIVEP1	0.317735	0.821765
LRRC8B	0.317654	0.729308
STX17	0.317343	0.639905
KIF3C	0.317066	1.01257
GLMP	0.316956	0.35491
LMBRD1	0.316677	0.358763
TSG101	0.316247	0.711707
CEP162	0.316186	0.199291
SLC49A3	0.316069	0.214064
RIF1	0.316003	0.538062
MRPL50	0.31598	0.331364
PRDM4	0.315769	0.916272
H3C15	0.315639	0.632385
PIK3R3	0.315358	0.580668
UTP6	0.315188	0.680785
ZNF101	0.314907	0.552381
ZNF551	0.314427	0.502302
RABIF	0.314334	0.392977
SKA1	0.314327	0.511929
DUSP14	0.314273	1.18221
HIVEP2	0.314187	0.919161
FAM177A1	0.31386	0.788053
POU4F1	0.313749	0.346766
RPL39	0.313724	0.276419
BHLHE40	0.313599	0.645634
DPYD	0.313571	0.362099
BRD2	0.313464	0.661388
CYB5R2	0.313323	0.439633
ANKRD49	0.313226	0.234489
SNX11	0.313191	0.832086
ENPP4	0.313073	0.164666
ECE1	0.313037	0.571783
DEDD2	0.313004	0.566449
DBR1	0.312875	0.853805
PKD1P4	0.31283	0.545551
IL1R1	0.31269	0.587624
STRN3	0.312298	0.726776
BCL3	0.312007	0.251809
CCNH	0.311916	0.463952
MCTS1	0.31166	0.370469
JRKL	0.311608	0.237892
TMEM198	0.311377	0.208554
C1GALT1C1	0.311349	0.222178
ZNF131	0.311322	0.864023
KIFBP	0.311297	0.432618
WHAMM	0.310983	0.35278
ZSCAN32	0.310897	0.590627
GALNT3	0.310816	0.491726
C2orf42	0.310779	0.328405
RB1	0.310762	0.445845
EIF3I	0.310442	0.901158
CDK2	0.310431	0.473233
NEU1	0.310386	0.607408
SECISBP2L	0.310172	0.508135
TMEM40	0.310155	0.726033
EEF1A1P19	0.309854	0.109698
TMEM63B	0.309291	0.726739
SEC61G	0.308871	0.289894
SNORA5A	0.308731	0.229822
FAM72A	0.308552	0.454656
HSP90B1	0.308471	0.800005
RHBDF2	0.30842	0.566128
EED	0.308398	0.40365
RAB5IF	0.308342	0.202755
TP53RK	0.308115	0.603275
NFKBIL1	0.308044	0.309654
SNORA5C	0.308001	0.251703
NFE2L1	0.307849	1.4799
DENND2D	0.3075	0.544637
TPM3P9	0.30712	0.720449
DLL1	0.306858	0.637833
PLAA	0.306669	0.402654
LNPEP	0.305594	0.778365
LINC00839	0.305188	0.628105
RPSAP52	0.304945	0.28249
SRGAP2	0.304901	0.781323
MSMO1	0.304447	0.706738
ARF4	0.30443	0.817109
ANXA3	0.30425	0.396914
HIRA	0.304239	0.191371
ABRACL	0.304067	0.489376
ZNF274	0.304064	0.932409
VAMP3	0.304041	0.546723
CTTNBP2NL	0.303857	0.588822
SCFD1	0.303526	0.360792
PRSS23	0.303492	1.052
PKD1P3	0.303436	0.487154
ARAP2	0.30331	0.595177
SNX6	0.303186	0.488062
TAF1D	0.303098	0.655244
MTX2	0.302926	0.341758
C5orf51	0.302891	0.751217
ATP6V0B	0.302609	0.965627
ITFG1	0.302549	0.385617
FEZ2	0.302172	0.457874
PRPF40A	0.302087	0.504617
PAIP1	0.302036	0.461278
CYSTM1	0.301863	0.708109
PPIAP29	0.301837	0.301435
SGSH	0.301497	0.278319
PFDN4	0.301495	0.272217
NPIPA1	0.301339	0.560921
MT-TP	0.301145	0.710828
SDHAF2	0.301095	0.393849
ZSWIM8	0.30097	0.624715
ESS2	0.300643	0.599827
ZNF654	0.300488	0.259604
KLF3	0.300437	0.675629
HOXD11	0.300432	0.189761
RAB8A	0.300373	0.510965
TBC1D31	0.300063	0.43142
TMCO1	0.299898	0.516091
PIBF1	0.299855	0.239754
RPL22L1	0.299563	0.357905
STK38L	0.299453	0.452691
GABPB1-IT1	0.29931	0.240679
CHMP4C	0.299119	0.559597
FUNDC1	0.299062	0.254607
TCIRG1	0.298988	0.696336
CA5BP1	0.298986	0.29778
RBM45	0.298925	0.320871
SLC38A9	0.298358	0.357461
RECQL	0.298311	0.414538
GBX2	0.298126	0.245653
DNAJA1	0.298035	0.912697
TET2	0.297976	0.634273
RN7SKP203	0.297815	0.290127
CGB8	0.297775	0.217243
MYDGF	0.297651	0.746608
COMMD5	0.297576	0.93511
POLR3F	0.297481	0.522674
MYO19	0.297442	0.89074
FAM76A	0.297418	0.36518
CEBPG	0.297061	0.804332
SNAI2	0.297045	0.806699
KRT8P36	0.297015	0.166049
[truncated: 9,988 more rows]

## Sheet: HU+ATRi
	log2FoldChange	p-value (-log10)	p-value (-log10)	p-value (-log10)
MMP3	10.4388		8.20424
CCL3	9.56223			6.76465
SELE	9.13018		6.27074
PCDH17	8.78406		5.66442
TNFAIP6	8.1532		7.38269
TNIP3	8.04914		4.79445
MMP12	7.64058		21.9553
RFPL4A	7.33191		5.86356
RFPL4AL1	7.32912		4.1387
CCL20	7.21786		19.5409
GPR50	7.21421		12.4255
LINC02605	7.16109		9.06835
KRTAP3-2	7.15518		3.97591
IL20	7.02271		8.66683
IL1RL1	6.9104		17.7503
SH3GL2	6.90824		17.8148
IL10RA	6.90333		9.89581
LDB2	6.8579		3.63468
SHISA2	6.81038		18.6566
KRTAP4-8	6.78298		3.53159
CHGB	6.6245		4.74922
PCNPP3	6.54561		6.07402
SPRR2E	6.28521		11.8326
RNASE7	6.21746		22.0169
SDC2	6.11612	1.37979
PCDH19	6.09686		8.58516
CCL5	6.08688			46.1651
TMPRSS11F	6.08231		3.85981
MGAM	6.01249		30.1654
PDLIM3	6.00292		3.75679
PLPPR5	5.9884		3.78783
GRM2	5.92485		17.6042
SHC4	5.86791		19.3043
TMPRSS11A	5.85407		3.60765
C11orf96	5.83844		13.5901
IL24	5.8323		16.1679
TNFRSF11B	5.78172		3.47187
ARHGAP20	5.73114		5.50942
EGR2	5.71489		10.098
SPRR2A	5.69782		20.6814
FLRT3	5.6594		5.3771
PTX3	5.61489			34.1248
KRT20	5.60619		26.2273
ABCC9	5.58494			10.639
TENT5C	5.56139		12.4331
PCSK1	5.55125		10.5973
MAFB	5.54162		8.77798
TAF11L11	5.51541		6.84064
MMP10	5.49002		11.6069
RHBDL3	5.45583		5.81182
CREB5	5.44004		37.9916
MMP13	5.43319			72.8788
CSF2	5.43061			77.7337
CUBN	5.42593		3.93116
CSF3	5.39053			38.1805
SPRR2B	5.37216		5.54869
TMEM47	5.31957		12.8607
RASGRP3	5.31616			15.2586
KRTAP1-5	5.28976		24.238
TEX14	5.26494		9.96734
ADAMTS9	5.17363		8.79674
SLAMF7	5.15858		5.74655
KRTAP2-2	5.15811		8.8625
LINC00973	5.12512		9.36926
ADAMTS4	5.11954		10.9273
GABRQ	5.09598		14.3845
RSAD2	5.06307			4.09097
LINC01828	5.041		10.5638
NPPC	5.02328		8.20467
MRGPRX3	4.99613		12.1392
KRTAP2-1	4.98527		10.7771
RELN	4.98118		7.47276
HAS2	4.95869		36.401
DISP3	4.95616		7.19322
RAET1L	4.89666			11.4211
EGR3	4.88672		5.65401
SLCO5A1	4.87173		3.69518
SLIT2	4.8591		15.8594
ERFE	4.77785		10.6742
KRTAP3-1	4.76131		6.58369
TNFRSF9	4.71925			42.8058
SLC28A3	4.70967		12.3834
KRTAP2-4	4.67092		15.3609
KMO	4.6442		14.8541
SPRR2D	4.64171		31.707
HEPHL1	4.63347		47.7409
GEM	4.62815		47.407
SPINK6	4.62596			17.0775
KRTAP2-3	4.59383		41.9655
MMP1	4.57079		32.0525
BCL2A1	4.56723			20.7532
TRAF1	4.52392			97.8323
RASD1	4.51952		31.5046
PRDM1	4.51649			50.9473
RND1	4.50793		41.3326
DLL4	4.5047		23.8744
CPEB4	4.50138		73.9957
AASS	4.48625		15.6312
FOS	4.48076		71.948
ANXA6	4.4561		10.1338
CXCL2	4.44452			59.6996
CXCL3	4.41715			33.4784
IL23A	4.41236			49.9117
STARD8	4.40578		8.67137
EOMES	4.39383		5.89424
LINC02015	4.38729		35.9086
MAF	4.36024		5.00043
KRT34	4.34263		60.0449
EPGN	4.29245			36.9909
ESAM	4.27425		5.70405
IL36G	4.27112			66.1895
SYNPO2	4.25563		6.86201
NFATC2	4.24758		5.87067
LPL	4.23846		9.23807
MAFA	4.23742		9.78118
NAV3	4.22706			37.467
RGS2	4.21901			32.2833
CPAMD8	4.18198		4.70566
KRT33B	4.17007		19.7606
EGOT	4.16835		4.74421
KHDRBS3	4.1487		43.2511
KCNG3	4.12287		6.76014
ARC	4.0531		43.7962
CADM1	4.02763		9.46134
MYO16	4.01126		18.0876
BAMBI	3.99581		6.00148
BACH2	3.9801		9.70274
PWWP3B	3.9619		7.38193
PCDH9	3.96068		9.31289
IL6	3.93711			4.94353
PTGS2	3.93461		73.493
FAM43A	3.91872		30.8969
DOCK4	3.90163		11.7223
CXCL5	3.89204		5.24736
ABCA12	3.86769		37.9368
PLA2G4D	3.85568		4.35794
CHRNA7	3.84106		5.83804
EGR4	3.8247		4.12047
AP3B2	3.8215		9.74591
BFSP1	3.81814		52.8045
LINC00513	3.80456		21.4764
INHBA	3.80091		75.9203
OASL	3.79889			7.70235
CNN1	3.79486		22.9442
DELEC1	3.77962		11.6442
NATD1	3.77616		24.0968
AADACP1	3.75924		6.61934
MARCHF3	3.69559		15.9699
IL11	3.69476		100
BMP6	3.68297		15.275
LHX2	3.67921		19.3435
MRPS24	3.67319		15.0919
ADAMTS6	3.66569		56.7988
SERPINB4	3.66484		9.13585
NECTIN3	3.63153		13.6982
S1PR3	3.61486		6.59396
ZNF546	3.61327		7.39626
PER1	3.6112		33.5341
RGS16	3.59107		5.0413
LURAP1L-AS1	3.58683		7.4209
IL1A	3.56976			36.7409
MAK	3.56116		11.7054
LAMA2	3.54606		8.37117
INA	3.53868		6.91576
SYT11	3.53509		6.17659
TAGLN3	3.53197		30.4687
HERC5	3.51683			12.8651
ABCG1	3.48695		5.28145
EPB41L3	3.46619		14.0343
ATF3	3.4382		54.8097
RNF122	3.43574		7.46437
FAM83C-AS1	3.43405		6.6997
G0S2	3.42145			23.9723
PLCXD2	3.41861		79.8602
CXCL8	3.41517		69.7703
TPT1P5	3.36936		20.4343
BHLHE41	3.36416		4.66913
TNF	3.36204			15.2792
INHBA-AS1	3.36193		6.68354
CPNE5	3.36101		8.00788
ZNF425	3.35989		6.75061
MAN1A1	3.34927		17.9368
SLC30A3	3.34827		7.19711
SERPINB2	3.34389		75.3832
HBA2	3.33794		6.39151
TSLP	3.3301		4.32096
LINC02535	3.32813		13.8742
ALOXE3	3.32605		7.23457
NFKBIZ	3.3255		70.0799
MYPN	3.325		9.23279
LMO2	3.30952			7.77779
ADAMTS17	3.30467		20.6517
TRIM36	3.3004		17.8553
SERPINI1	3.29819		6.47063
AKR1C1	3.28268		19.5452
ODAPH	3.27089		11.3463
VGF	3.26887		29.6889
PLA2G4C	3.25774		10.8674
ELOVL4	3.25542		24.0278
STX11	3.24629			10.6406
GDNF-AS1	3.24599		3.9648
TMTC1	3.24212		7.69487
LINC01204	3.23396		8.50849
RPL12P14	3.22929		3.65693
TMPRSS7	3.19851		3.9182
EPHB3	3.19815		11.3435
SGK1	3.19272		18.6827
C1QTNF1	3.18648			32.9882
DHDH	3.17392		13.5448
FAM222A	3.16927		23.1663
RHCG	3.16443		31.9183
THBS2	3.159		4.97263
TMEM30A-DT	3.13945		3.98197
STAT4	3.13134		4.49481
SBSN	3.12572		13.0105
AKR1C2	3.11648		22.3254
STX19	3.11074		4.63456
SPRR1B	3.10992		15.8344
FOSB	3.10596		13.1607
KCNK13	3.09963		4.08729
LCP1	3.09565		18.6831
PDX1	3.09442		4.93541
CLIC5	3.09082		4.37007
NPL	3.08986		10.2672
ZNF442	3.08925		9.7537
PPP4R1L	3.08861		26.7472
TMSB15A	3.08148		4.46587
TLCD5	3.06955		4.65661
MT1H	3.06723		5.06932
POU3F1	3.06325		4.62677
SNAI1	3.06126		6.66533
CD274	3.05316			15.3933
RCAN1	3.05054		79.7688
ATP2B1-AS1	3.05003		3.93299
ATP5F1AP7	3.04766		4.72564
HBA1	3.04631		7.67665
FFAR2	3.04519		7.92185
GADD45A	3.04485		31.5656
RNF227	3.04108		25.7569
MAP1B	3.03006		17.5738
PAG1	3.01397		5.15215
LINC00910	3.01198		33.624
CAPN5	3.01135		4.80149
ADAMTS1	3.00204		55.4399
BMP2	2.99433		39.1525
MYO3A	2.99394		4.47215
EPHA4	2.99		18.8154
LNX1	2.98684		12.4496
HCP5	2.98585		10.9197
PIWIL2	2.97761		7.37112
ULBP2	2.97683		23.5204
ARRDC4	2.97124		15.8478
OSER1-DT	2.96706		10.0053
CILP2	2.9637		10.9734
C1QL1	2.96316		4.76348
DUSP1	2.95611		49.1641
FAM184A	2.94848		5.70557
NPTXR	2.9414		10.417
DAB2	2.93704		4.15257
GDNF	2.93658		16.0221
GREM1	2.93514		12.9932
PPP1R3C	2.93502		22.1414
HLA-G	2.93365			6.43997
PLPP3	2.92824		12.368
TBX3	2.92264		23.7998
RFTN1P1	2.92121		3.69684
ATP5F1AP8	2.92004		5.25397
MCTP1	2.90766		9.46956
KYNU	2.90207		7.85958
KBTBD8	2.89734		26.3597
SPRY4	2.89298	2.58181
PI3	2.89171		15.3492
HBEGF	2.8806		53.4668
MAP3K7CL	2.88049		7.43053
TMPRSS2	2.87512		5.10724
ERN1	2.84981		33.2099
ZFPM2-AS1	2.84502		5.12364
SORBS1	2.83598		9.87746
FA2H	2.82459			9.80595
RASL11A	2.81649		11.8174
DIO3	2.81605		4.73108
CHRM4	2.81485		9.66916
SERPINE2	2.80953	1.99407
MT1X	2.8074		5.05382
CAPN14	2.80658		9.61517
CFLAR-AS1	2.79783		3.73889
SOX9	2.78107		27.1027
SMIM38	2.77321		13.3505
GK	2.77249		11.554
ISM1	2.76856		5.53611
LINC02005	2.76634		4.95473
MEX3B	2.7614		12.3103
ARL14	2.76027			14.5392
IL1R2	2.75745		24.9121
SBK1	2.75625		5.04053
MIR9-1HG	2.7527		8.35541
TMPRSS11E	2.7417		15.1976
LINC02454	2.73624		8.40797
NRIP3	2.73104		36.0631
DAPP1	2.72981		60.4776
PMAIP1	2.72448		36.2987
ATP5F1AP10	2.72018		6.25398
LAMP3	2.71589			10.205
SMPD1	2.71306		18.909
TNFAIP3	2.71145			32.257
SESN3	2.6854		11.6115
LINC02057	2.67866		9.59379
ACBD7	2.67806		5.37852
FAM161B	2.67592		19.9828
NR4A3	2.66865		5.07745
LINC00452	2.66251		6.62973
MEIS3	2.66018		8.36491
ZNF563	2.65719		7.01434
ZNF571	2.64762		6.51153
SLC16A6	2.6377		11.6372
BCL6	2.63043		20.0289
FOXA3	2.62508		5.7418
ARNT2	2.61625		15.657
ZNF570	2.61504		12.0837
DACT3	2.60988		3.45286
ISG20	2.6029			16.0643
STEAP4	2.59168		20.738
ZNF222	2.58604		6.65293
TP53INP2	2.58303	2.51359
MACROD2	2.58166		3.87341
MAPRE2	2.57959		20.1464
LUCAT1	2.57615		4.58555
ADGRV1	2.57606		7.03456
LPXN	2.57466		5.59132
C7orf57	2.57141		18.2624
KRT23	2.57124		25.4683
HDX	2.57041			6.56328
GFPT2	2.56366		23.8887
PPP1R15A	2.55688		23.3861
TBX2	2.556		3.70022
TXNDC16	2.55412		24.1692
CITED2	2.55007		20.8394
TFPI2	2.53149		24.1382
CNFN	2.52567		6.27589
SERTAD1	2.52223		31.2988
HSPA2	2.51881		24.2149
LBH	2.50709		24.1759
LINC00944	2.50502		7.10257
GBP2	2.50276		10.8788
TSC22D1	2.49853		41.7196
MSC	2.49081		3.76097
LTB	2.48984		3.52752
TNFSF9	2.48319		20.734
ZNF441	2.47495		9.15794
NR1D1	2.47273		9.44901
LRRN1	2.4641		3.66895
ZNF703	2.462		6.92024
CCDC174	2.45882		22.0991
LINC01133	2.45768		4.19628
FGFR1	2.45685		23.8811
PDCD1LG2	2.45587			12.5117
SIPA1L2	2.45208		23.0929
S100A7	2.44467		8.62357
CASC8	2.43841		9.90419
PELI1	2.43766		22.2016
CDKN2A-DT	2.43588		4.92175
P2RY1	2.43496		5.06027
SGPP2	2.4282		7.26651
ADTRP	2.42783		5.79433
SYP	2.42215		4.55985
FZD8	2.41172			20.0726
FAM241A	2.40841		9.17267
SPRY2	2.40433		19.4692
IL1RN	2.40229		32.8071
CEMIP	2.40183		15.0039
KLHL24	2.40182		12.4883
BTG1	2.39708		23.0506
TGM4	2.39103		6.88616
PNRC1	2.38622		13.0162
ASPRV1	2.37761			9.93971
MAOA	2.3767		14.0397
ERO1B	2.3767		8.05585
MT1G	2.37537	1.07735
RASGEF1B	2.37458		13.631
EREG	2.35677		36.4119
TMEM86A	2.35526		3.16189
CEACAM6	2.35466		16.3191
LINC01322	2.35367		16.4752
SOD2	2.3508		44.7307
MDGA1	2.34185			5.89005
ZNF136	2.34		8.54302
CHST2	2.32821		9.99045
TSPYL2	2.32344		23.3035
PCYOX1L	2.31977		7.86224
ZNF583	2.31842		4.0391
ST13P20	2.29948		3.22186
GPRASP1	2.29648		4.19333
HES6	2.29614		14.5665
IFI6	2.29395			7.76545
BEX2	2.29335		6.71972
ABCA5	2.29187		18.8695
MAP1A	2.29069		13.1973
HRH1	2.28919		21.6411
INSR	2.28836		12.4047
ETV5	2.2807		17.8199
KLF12	2.27874		4.28391
WAKMAR2	2.27754		8.58779
EDN1	2.27434		23.261
ABL2	2.27389		21.6012
NEXN-AS1	2.27122		3.2226
SOCS1	2.27041			6.08819
CSGALNACT2	2.26629		9.85474
CPM	2.26568		3.2226
IL1B	2.26343		29.5815
GABRE	2.26193		4.65723
CFH	2.25432		11.5814
APOBEC3A	2.24599			5.78786
EGR1	2.24462		5.18726
ADPRHL1	2.24116		12.3475
BCL11B	2.23965		16.0746
PSG4	2.23699		8.16214
MXD4	2.23443		7.01776
KCNC3	2.23245		4.07012
TFPI	2.22995		11.6941
KLF4	2.22651			19.9967
ITGAM	2.22498		4.46154
IL6R	2.22394		36.7136
GADD45B	2.22064		28.8588
DLX5	2.21913		3.50882
CHIC2	2.21309		10.9851
ZNF850	2.2111		20.5741
CSPG5	2.21019		3.06999
PCSK5	2.20884		28.5696
HDAC9	2.20618		24.9692
BATF2	2.20269			3.17405
ZNF10	2.19734		4.16908
ZFYVE1	2.19499		13.1053
GADD45G	2.19339	2.86838
ZNF695	2.19268		3.14671
TXNIP	2.19029		25.7867
ZMYND15	2.17908		4.16784
CDKN1A	2.17836		22.9747
RIBC2	2.17395		11.3617
TRIML2	2.1733		3.77613
CFAP69	2.17305	2.71834
ZNF841	2.17242		7.89909
TRIB1	2.17064		18.5158
NAP1L2	2.17062		3.78884
NTNG1	2.16399		5.57882
TMCC3	2.16271		26.5179
AOC2	2.15799		6.54998
SPRR3	2.15641	2.53094
PTGER4	2.15585		18.078
S100A8	2.14923		4.91502
LINC02551	2.14407		6.83431
XDH	2.13618		30.9974
ZCCHC24	2.13441		12.1928
PLEKHO2	2.13007		15.7024
SLC25A45	2.12054		3.31498
KCNJ14	2.1168		6.21872
ARG2	2.11585		12.8925
NR4A1	2.11365		8.4131
MAP1LC3B	2.11105	1.83489
INHBB	2.10323	2.36239
ELF5	2.10272		5.95847
HAP1	2.10239		28.1788
ANKRD1	2.10086		21.4329
COX6B2	2.09967		8.42319
HLA-K	2.09715		11.2485
GCH1	2.09202			23.1505
POU2F2	2.09122		8.81863
CDKN2A	2.08713		4.93028
HS3ST3B1	2.07925		7.38231
MIR100HG	2.07705		16.8736
SLPI	2.07321		31.9605
SLC22A17	2.06894		3.24419
FILIP1L	2.06772		12.5293
FCMR	2.06159		3.41985
RNF39	2.06117		4.67739
EBI3	2.05673		3.5497
NUDT11	2.0505		9.34727
FAM172BP	2.05031		4.69418
CCDC69	2.04451		5.97893
ARL15	2.04343	2.57371
CARD6	2.0394		8.94867
SLC1A4	2.03925		17.5675
CDKN2B	2.03415		28.1343
ZSWIM3	2.03292		12.4567
ZNF350	2.0281		9.88006
CYP27B1	2.02749		5.66797
CTSS	2.02613			8.51691
CLK1	2.02558		12.5405
OSGIN1	2.02374		15.3447
SCARF1	2.01976		4.43787
TXNL4B	2.01746		29.2493
FAM111B	2.01295		10.4534
RPL13AP20	2.01287		4.82478
ZBTB43	2.01106		9.86675
HMOX1	2.00364		8.74004
PKIA	1.9954	5.75062
ITPR1	1.99388	13.3177
HS3ST3A1	1.98316	3.88315
PRR18	1.98097	3.04289
SCNN1D	1.97835	5.95912
ZNF490	1.97215	5.70253
LCN2	1.96989	22.2577
CD55	1.96983	12.3753
ZNF721	1.96901	12.6433
OSBPL6	1.96784	2.98794
NCR3LG1	1.96547	18.6076
HLA-DQB1	1.96358	5.50608
ZFP3	1.96277	7.66892
DSEL	1.96273	7.05632
RBKS	1.9598	4.83539
ANGPTL4	1.95954	10.0089
RADIL	1.95878	4.06068
BTN2A3P	1.95512	2.99712
KALRN	1.95349	1.94154
TP53INP1	1.95083	6.757
ACER2	1.94901	6.34731
ZNF235	1.94584	2.64451
GPR19	1.93949	3.6055
ZC3H6	1.93585	6.47063
PARM1	1.93396	2.18689
ITGA1	1.93194	10.4152
CXCL1	1.93077	18.2859
CD177	1.93074	3.01356
COL5A3	1.9304	2.24836
GATA6	1.93038	3.67901
EIF5A2	1.92832	18.8219
PIK3IP1	1.9261	8.22374
ZNF678	1.92361	10.5172
CXCL6	1.92114	14.8874
DLX2	1.92113	4.46675
MX2	1.92054	2.92085
DNAI4	1.91798	3.00749
SAMD9L	1.91376	3.88202
OSCAR	1.91354	2.42745
CCDC15	1.91348	8.16441
SAA2	1.91243	5.63378
NANOS1	1.91238	9.57123
AZIN2	1.90995	2.74658
SYT7	1.9002	4.3022
ZNF711	1.89897	5.40838
KDM7A-DT	1.89804	2.636
DUSP8	1.89513	7.96013
BTG2	1.8908	11.4587
ALKBH2	1.88854	7.49827
SERPINB9	1.88441	15.657
CABYR	1.88347	4.49587
CDKL5	1.88216	13.5038
HIVEP2	1.87981	30.0935
MAST4	1.87683	12.8498
NLGN2	1.87411	4.08948
CD83	1.8725	8.3152
SELENBP1	1.87124	3.34754
ZNF684	1.8695	4.43934
TAGAP	1.86939	2.3344
FAM117A	1.86852	4.95896
KLF6	1.86787	15.8156
ADGRF4	1.86741	22.7964
VGLL3	1.86568	19.3255
GPC4	1.86376	2.4927
CACHD1	1.86262	9.6271
FGD2	1.86208	2.584
ARRDC3	1.85887	13.8555
POMZP3	1.85872	12.4
CXCL17	1.85774	2.50225
C9orf72	1.8574	6.32512
RRAD	1.85736	13.7075
MYLIP	1.85688	13.107
PDZK1IP1	1.85515	6.69738
ARID5B	1.84902	20.0535
SCNN1G	1.84693	2.66621
UBE2D1	1.84612	13.7832
LPIN1	1.84585	14.261
CPEB2	1.8453	5.61695
CTH	1.84349	6.59937
TUBB2A	1.83989	13.4934
ZP3	1.83723	12.814
CCNA1	1.83596	5.69519
CCDC71L	1.8346	6.53413
ZNF506	1.83243	10.6322
ZBTB21	1.8313	9.15547
MPZL3	1.83037	12.1534
FN1	1.83016	11.3192
EHF	1.8297	18.1052
LURAP1L	1.82912	6.06074
SDCBP	1.82799	16.2007
COL22A1	1.82568	2.54561
SYNJ1	1.81779	5.89318
MAP3K4-AS1	1.81597	6.07025
IQCD	1.81324	3.64304
NKX3-1	1.81172	14.805
CNNM4	1.80969	13.1858
GNG4	1.80765	8.99899
NOCT	1.80744	6.65137
KLHL15	1.80503	19.5497
FOXO1	1.80434	4.34832
PMEL	1.80214	5.68901
INKA2	1.8017	10.6929
ZNF431	1.80066	10.7234
EAF2	1.7995	4.54614
C21orf91	1.79007	6.46644
FAM155B	1.78765	7.15467
TLR6	1.78701	4.65692
CSRNP1	1.78277	19.3276
NEU1	1.78112	18.1271
EPC1	1.7804	13.005
LIMS4	1.78015	2.90732
DYRK3	1.77509	11.6336
TWIST1	1.7733	2.31261
ZZEF1	1.77326	16.9915
SCART1	1.77143	2.33299
YPEL5	1.77083	19.5055
DNAJB9	1.76826	8.82009
DENND2C	1.76766	9.55463
NFIL3	1.76584	6.07718
WDR47	1.76448	15.1277
ULK4	1.7597	4.64764
USP53	1.75967	12.0456
HLA-H	1.75829	8.90185
CREM	1.75703	4.17674
ZNF697	1.75362	11.6578
MFSD2A	1.74987	5.7141
ATG2A	1.74601	8.97821
E2F7	1.74528	8.96241
AREG	1.74505	14.6935
VASN	1.74179	8.62974
CAMK1G	1.7388	2.22419
ACTBL2	1.73847	2.38738
ZNF670	1.73429	8.82306
SECISBP2L	1.73056	11.3586
LAMB3	1.73017	30.5044
KLHL28	1.72985	10.3191
ARL13B	1.72898	11.6925
AP1S2	1.72721	7.52115
SLC22A4	1.72292	5.46634
RHOB	1.72251	25.2025
ZKSCAN7	1.72141	3.26155
TM7SF2	1.72123	8.47221
SLC7A2	1.71825	19.6569
EIF1B	1.71682	5.77138
IL7R	1.71616	13.5209
SYNGAP1	1.71392	5.5476
ZNF182	1.71368	4.75441
ADD2	1.7122	6.97959
ETFRF1	1.7118	3.92231
ADM2	1.71015	3.74564
ZNF529	1.70497	5.1474
NDRG1	1.70128	14.1056
SOX4	1.70099	18.6108
FOXD1	1.70072	8.37374
ECM1	1.70006	6.77133
NEDD9	1.70002	13.0277
PIK3R3	1.69779	14.7878
PTAFR	1.69683	19.0046
TRPV3	1.69559	13.3063
SERPINB9P1	1.69538	2.08705
ABCA1	1.69364	18.4322
SALL4	1.69204	9.88622
MXD1	1.69169	18.13
KCNG1	1.69156	7.03245
FOXI3	1.69119	1.93221
DOP1A	1.68759	7.09781
TMEM81	1.68517	1.9481
HCAR3	1.68434	8.71849
CYLD	1.68394	14.192
OSBP2	1.6837	5.78015
ZNF761	1.68346	8.88256
BBC3	1.68252	8.94033
ZNF468	1.6804	11.9573
DNAL4	1.67601	2.55024
DDX60	1.67593	8.68484
KISS1	1.675	3.47187
PEG10	1.67469	1.71883
GFI1	1.67283	7.91987
ANTXR2	1.67074	9.89293
BRIP1	1.6703	10.7531
NKD2	1.66842	5.32904
ZC3H12C	1.66796	18.2157
GBP1	1.66634	4.96446
SRP19	1.66624	4.74476
ZNF616	1.66602	4.69379
FOXD3	1.66551	2.22802
ZNF525	1.66517	10.5811
CCNE2	1.66337	7.98817
MTHFR	1.66216	7.45828
ZNF44	1.65982	5.71345
STARD9	1.65972	6.16044
FAM53C	1.65947	23.9492
MED12L	1.65932	7.28948
SLFN5	1.65792	9.63164
AGPAT4	1.65558	6.9922
PTPRR	1.65228	2.04264
IRAG1	1.65178	2.5479
SERPINB1	1.64967	15.2799
MAFF	1.6485	8.58726
DDIT3	1.64746	8.03052
FEM1C	1.64479	12.472
HLA-E	1.64204	23.404
RORA	1.64115	2.34093
TOPORS	1.64109	14.6365
ST3GAL1	1.64009	7.96184
EPOR	1.63983	5.00616
ZBTB10	1.63895	9.29458
INTS6L	1.63815	11.8296
VWA5B2	1.6381	2.26813
PAIP2B	1.6366	5.12701
FBXO5	1.63487	8.01878
CLDN12	1.63425	15.8026
JUN	1.63209	9.94769
RPRM	1.62893	2.00262
WNT9A	1.62436	13.6104
KLK11	1.62427	3.07548
PHLDA2	1.62284	7.73389
PPM1L	1.62256	3.61237
P2RY11	1.62227	2.16054
SAA1	1.61633	8.86089
BAZ2B	1.61623	14.5712
FAM122C	1.61466	2.47978
LINC01303	1.61421	3.54656
NT5DC4	1.61332	3.33418
UPF3B	1.61169	12.8842
SATB2	1.61166	8.70995
EPG5	1.61067	16.3739
ODR4	1.60969	6.05149
PLPPR2	1.6067	4.47869
GLCCI1	1.60669	8.64914
RASSF6	1.60458	6.00453
TNRC6C	1.60353	4.29292
PPP2R5B	1.60269	3.62432
MARCKSL1	1.59982	8.37903
FNDC4	1.59587	3.38977
RAET1E	1.59476	2.34544
ARL5B	1.59346	12.0592
PPP1R3B	1.59253	16.0655
RND3	1.59144	18.3781
SLC41A1	1.58866	10.7678
CEACAM5	1.58418	5.08605
ARMCX1	1.58314	7.74949
ARMCX2	1.58288	11.1072
TNFRSF10D	1.58027	19.8744
NGFR	1.57874	7.16074
THAP1	1.57779	7.41822
YPEL2	1.57773	3.76097
IL17RB	1.57554	5.25666
ZNF562	1.57388	16.1983
CFLAR	1.57346	18.0016
TFCP2L1	1.57178	9.01229
MAP3K8	1.57137	6.9306
PARD6B	1.57011	13.1997
DDX59-AS1	1.56981	2.61258
HELQ	1.56967	5.3198
ZNF181	1.56933	4.14076
STOX1	1.56901	1.72007
SLU7	1.56766	15.2473
GLIDR	1.56468	6.15385
KRT9	1.5629	3.18173
RAB24	1.56224	2.89292
LINC02709	1.55886	4.89452
OLR1	1.55614	16.9882
TAF1A	1.55509	6.0462
SNX16	1.55446	5.93002
ZNF585A	1.55293	4.0339
DIS3	1.55034	11.6697
ANKRD42	1.54865	8.23169
CDKN2AIP	1.54486	9.3457
SERPINB7	1.54411	10.8961
SLC9A8	1.54371	8.15155
CHCHD7	1.54027	6.24517
ZMYM5	1.53897	5.14129
DTL	1.53522	18.4946
OAF	1.53507	15.3282
SAT1	1.53413	12.5189
TIPARP	1.53406	5.43436
PLAUR	1.53388	11.5886
ZNF92	1.53382	8.62424
SREK1IP1	1.53119	8.14886
FZD9	1.52992	3.45511
REEP1	1.52906	2.07891
SFTA1P	1.52788	4.51525
MT1F	1.52777	2.10746
C3orf52	1.52705	14.586
ZNF461	1.52682	1.72643
ZNF845	1.52624	5.66442
CPEB3	1.52419	3.95751
CSF2RA	1.52388	5.93137
TUT7	1.52352	21.3211
ZNF81	1.52032	4.32682
ROBO1	1.5111	11.0628
PPM1K	1.51054	4.28794
DLGAP1-AS2	1.50867	2.45307
ZNF597	1.50847	4.95963
KLHDC7B	1.50827	8.96493
IL4I1	1.50782	3.19942
ZNF419	1.50589	5.88005
RGCC	1.50471	4.98021
ADIRF-AS1	1.50333	8.83583
ZNF430	1.50129	6.04109
TENT5A	1.50079	4.13173
ITGA2	1.50021	4.44383
TMX4	1.49938	6.11295
ZNF253	1.49772	3.15078
YOD1	1.4962	9.92633
ESYT3	1.49311	3.87147
CHAC1	1.49285	4.68686
ZNF280C	1.4927	12.5773
TMEM52	1.49	3.6388
GPR132	1.4897	5.07745
FBXO36	1.48953	2.24998
LINC00491	1.48806	3.35439
ZNF662	1.48698	2.2298
CASP4	1.48687	10.3892
CHD2	1.48617	10.5425
NDRG2	1.48548	5.79433
C6orf141	1.48489	6.5788
GLDC	1.48451	1.68666
MORN2	1.48185	4.10664
RRM2	1.48176	11.898
HSPB8	1.48113	16.6142
FKBP5	1.48062	6.94596
MARCHF4	1.47856	2.11548
KRT6B	1.47826	11.9577
KIF26A	1.47806	2.73724
GLIPR1	1.47331	6.61562
NLRP3	1.47252	2.05796
BIRC3	1.47005	7.05699
AHI1	1.46957	4.02886
BDKRB1	1.46824	2.00832
S100A9	1.46797	10.8421
TANK	1.46793	4.50468
TTC21B	1.46777	8.78079
TYW1B	1.46587	9.68144
ZNF622	1.46541	20.8497
LONRF3	1.46533	5.47021
PNP	1.46528	21.9486
ADRB2	1.46414	15.7883
C12orf57	1.4635	4.45163
PNPLA8	1.4611	5.6663
LINS1	1.46095	8.253
TSC22D3	1.46092	7.27472
TOB1	1.45972	7.20639
ETS1	1.45923	17.598
FNIP1	1.45789	17.7614
EMC3-AS1	1.45775	4.85118
SLC30A1	1.45725	16.1241
NEGR1	1.45647	7.32945
CEBPA	1.45553	4.93912
ZNF675	1.45547	5.54979
TNXB	1.45503	2.71834
IL6ST	1.45427	10.7248
SLC31A2	1.45373	1.69071
TUFT1	1.45286	11.329
ACAA2	1.45271	2.08428
NFATC1	1.45234	2.50182
KIF24	1.45193	17.2143
ZNF433	1.4516	1.91782
ADM	1.44881	22.2681
LIMS3	1.44822	1.87161
HLA-B	1.44796	16.9346
ASF1B	1.44769	16.1448
FAM107B	1.44725	11.0467
PIM2	1.44242	6.1498
ZNF569	1.44173	2.83839
NXNL2	1.44099	5.44669
ISL1	1.44014	1.95092
KHDC4	1.44004	19.3997
PSMC3IP	1.43922	8.87082
STK38L	1.43475	9.52454
ALDH1L2	1.43291	4.33402
SCML1	1.43272	10.2519
HSPA6	1.43239	2.43831
WHAMM	1.43158	5.607
ZNF550	1.43133	7.66277
HTR7P1	1.42973	5.68467
HLA-V	1.42963	3.93484
LINC01354	1.42893	2.26317
RIOK3	1.42853	18.7056
CIDECP1	1.42852	7.08983
ZNF225	1.42764	2.14244
HLA-L	1.4267	1.82815
DIO2	1.42499	5.36919
SRGN	1.42321	6.55483
CDKN2D	1.42042	4.99405
SYNM	1.42039	7.96622
IL1RL2	1.42023	5.89318
MEIS1	1.41812	4.78341
AMN1	1.4179	1.68868
KDM6B	1.41774	0.645545
SRFBP1	1.417	8.27104
TLE4	1.41654	11.1626
MAN1B1-DT	1.41619	7.51239
FAM76B	1.41434	8.31608
RP9	1.41117	9.03171
KCTD12	1.40907	20.6137
ZNF93	1.40792	3.12329
KLHL4	1.40724	2.13066
ENO3	1.40719	3.29997
ZNF766	1.40701	9.24716
WDR35	1.40699	6.97046
LINC02693	1.40618	10.3303
THADA	1.40329	8.24781
SERPINB8	1.40309	6.70513
FSTL3	1.40304	16.6273
TUBB2B	1.40033	8.3699
NR4A2	1.40017	2.22627
OGFRL1	1.39891	13.7075
GTF2B	1.39802	6.71329
RELL1	1.39752	7.69047
CFAP20DC	1.39565	6.16044
AHR	1.39496	7.66892
ZNF773	1.39241	3.44845
NAT1	1.39234	4.2754
SLC41A2	1.39172	4.8975
TRPV1	1.39147	2.26952
ZNF720	1.39067	7.76451
PNPLA2	1.38901	9.34415
NUP50-DT	1.38894	5.21375
LTB4R	1.38886	6.24951
IRAK2	1.38855	9.60582
ARL4A	1.38677	7.07859
DPYSL4	1.38523	1.73443
SYT14	1.38468	3.15977
KRT40	1.38413	10.1439
GALNT13	1.38383	1.74727
BPGM	1.38247	5.75523
BLZF1	1.38142	9.03878
GLRX	1.38112	2.99546
CALB1	1.38049	5.74857
GPATCH2	1.38023	9.97696
ARNTL	1.38016	3.6486
FBXO28	1.38	11.7813
ZNF627	1.37847	2.35408
CCNT1	1.3775	20.432
SPON1	1.37739	2.38941
ZNF547	1.37707	1.84819
PPM1D	1.37596	8.87605
FGF2	1.37427	9.50488
SAMD9	1.3703	3.68924
DNER	1.37002	5.22117
C11orf68	1.37	6.3442
KCNK5	1.36915	6.54919
KIFAP3	1.36854	3.12848
ZNF567	1.36755	6.26576
PGBD4	1.36529	3.28117
PIGA	1.36524	6.43466
GTF2A1	1.36394	4.15711
HLA-A	1.36304	17.1677
PCLO	1.36186	0.608175
ZNF79	1.36123	8.6633
PLEKHH2	1.35982	1.7981
RNF43	1.35958	2.79685
PDE10A	1.35948	2.10244
AQP3	1.35803	7.81004
RBM48	1.35777	2.80047
KPNA7	1.35537	5.51633
EPB41L2	1.35529	5.51027
ZNF426	1.3551	8.33298
SRPX2	1.35461	15.0535
LYPD3	1.35444	14.6236
OSCP1	1.35321	4.19945
USP2-AS1	1.35177	1.56614
GPR3	1.35149	1.81045
STRIP2	1.35115	10.9161
GJB4	1.35059	2.03257
RAP1GAP2	1.34988	5.39953
HEXIM1	1.34874	12.3478
FAM214A	1.34854	3.6903
LINC00824	1.34479	1.47208
DNAJB5	1.34465	3.1423
NFKBIB	1.34365	10.6843
ZNF256	1.34322	2.8454
RASEF	1.34319	20.9895
POU4F1	1.34306	5.05382
IFI16	1.34173	14.4336
LRIF1	1.34107	6.77099
GCC2	1.33957	3.98454
UFM1	1.3395	11.4675
ERVK3-1	1.33733	3.35675
BICDL1	1.33693	8.31877
ZNF782	1.33614	2.51313
ATAD2	1.3351	9.09431
STYK1	1.33505	5.9749
CEP152	1.3347	10.7556
TAF13	1.33468	9.86086
GAREM1	1.33141	5.64203
NUPR1	1.33126	3.67223
CEACAM19	1.3312	4.86633
CREBRF	1.32844	2.27663
ZBTB20	1.32538	4.40993
LIG4	1.32471	5.24291
EFNB1	1.32364	11.9363
ZNF397	1.32249	5.44951
EXOC8	1.32035	7.70095
ZNF432	1.31566	3.14972
TTC32	1.3156	3.46936
KDM6A	1.31471	10.186
RPS6KA5	1.31458	3.09015
SDCBP2	1.3133	2.3641
ZNF284	1.31285	2.04474
RSRC2	1.31275	6.99515
ZSWIM6	1.31233	8.80296
ULBP3	1.31175	5.49571
SLC44A4	1.3102	9.56222
PLXNA3	1.3085	5.4904
RNF24	1.30742	5.22501
SNPH	1.30377	1.46356
ZNF330	1.30308	11.384
TCF15	1.30271	4.04782
TAF4B	1.30247	9.55189
PRNP	1.30192	9.12006
EAF1	1.29962	8.71849
LACC1	1.29919	3.60734
GJA3	1.29892	1.44454
ZSWIM8	1.29795	10.0065
APOE	1.29787	1.81365
TRIM4	1.29749	8.66773
RESF1	1.29601	2.95679
NEAT1	1.29543	1.48451
ZNF100	1.29461	4.79218
SGMS2	1.29287	4.6082
NFKB2	1.29154	8.44521
RAP1BL	1.29102	1.81738
DNAJC1	1.29096	10.8671
AKAP12	1.28841	11.5659
CBR3-AS1	1.28797	3.36911
TP73	1.28549	2.32018
SEMA3C	1.28541	9.85879
ZNF566	1.28403	2.85147
LRIG1	1.2836	3.54949
TERF2IP	1.28348	7.80534
BTBD19	1.28337	1.56037
SPDEF	1.28312	2.71055
AMPD3	1.28185	7.77831
EML5	1.28162	4.91351
LINC00265	1.27674	1.57073
RBM26-AS1	1.27504	2.86322
LINC02541	1.27417	1.93889
ZNF333	1.27195	1.76361
CITED4	1.2716	2.73229
JMJD1C	1.27123	3.53616
FAM83E	1.27063	2.53461
SH3BGRL2	1.27061	2.11564
KLF5	1.27022	10.7687
HEATR5A	1.2701	6.28675
TRAPPC2B	1.26984	2.51062
FTLP3	1.2684	2.31889
SMG9	1.26816	7.49746
ENTPD3	1.26726	8.78717
ZKSCAN1	1.26664	14.0651
CCNE1	1.26457	6.44667
SPIN4	1.26322	6.52577
TP53BP2	1.26242	14.8986
FRG1JP	1.26153	2.95299
FAM214B	1.26035	4.90069
ZNF681	1.26033	1.616
VSIG2	1.25999	1.71638
CLU	1.25966	11.5174
UBL3	1.25929	8.92346
CYP26B1	1.25921	4.5403
RYBP	1.25912	4.76854
RASSF8	1.25677	6.50607
KIF13B	1.25171	7.02339
FBXO32	1.25168	3.1588
COL12A1	1.25136	9.56516
ZNF649	1.25068	6.83175
DDX60L	1.2504	11.2121
ZNF260	1.25033	5.75354
CSTA	1.24966	5.07745
CKMT2-AS1	1.24901	4.87516
CELSR3	1.24847	4.15369
CBX2	1.2483	6.41124
ERCC6L2	1.24589	6.32458
EMP3	1.24562	3.53066
RNF103	1.24429	4.13973
SLC9A1	1.2436	1.16074
LINC01605	1.243	4.87516
ZNF160	1.24218	11.3739
HPSE	1.24201	6.5908
RPL23AP53	1.24137	1.81785
FAM167A	1.241	2.41609
CCNL1	1.24073	15.4453
ELAPOR2	1.24038	2.42104
WIPI1	1.2403	3.38398
DUSP6	1.23932	4.11426
ELOVL7	1.23901	4.88592
RPE65	1.2381	1.67982
SPDYC	1.23734	3.29357
ZNF615	1.23433	1.49349
ZKSCAN2	1.23426	6.18864
IQCB1	1.23404	9.11048
NRSN2-AS1	1.23353	2.24557
GPATCH2L	1.2333	14.959
ELF1	1.23291	0.981633
FICD	1.23235	4.55953
DZIP3	1.23095	4.98073
SMPDL3B	1.23028	1.82968
MMP24	1.23006	1.51514
ZNF227	1.22955	2.77731
TEX30	1.2279	4.36729
SMOX	1.22706	7.44651
MMP24OS	1.22647	5.16735
CAMTA1	1.22635	1.9192
EFNB2	1.22531	8.01753
ZC2HC1A	1.22516	2.15718
CDC14A	1.22475	1.77587
ONECUT2	1.22442	1.33819
ZNF731P	1.22372	2.81774
SOCS4	1.2235	11.2612
AOX1	1.22243	5.26353
SIRT1	1.22243	3.03844
LINC00702	1.22241	3.7139
NFKB1	1.22145	14.5447
PITHD1	1.22096	9.061
FAM111A	1.21978	11.3118
CCNT2	1.21685	9.52916
CTR9	1.21672	9.64838
HMGCL	1.21624	3.97591
RAPH1	1.21571	1.09084
ZNF267	1.21451	4.70608
CCDC17	1.21435	1.16078
SP6	1.21293	7.69637
BRCA2	1.21181	5.1474
KDM7A	1.21081	2.62746
CAMK2N1	1.21021	6.93757
HCFC2	1.20887	4.74922
CYP2U1	1.20887	2.09565
GINS3	1.20886	6.93555
ZNF548	1.20783	4.1606
HBP1	1.2074	2.99328
BTN2A2	1.20347	1.81227
LINC01186	1.2032	1.43169
ETNK1	1.20261	8.75256
C2orf16	1.20181	1.77677
ZNF502	1.20027	1.99033
SMTN	1.19982	5.29899
RAG1	1.19976	4.20821
KLF9	1.19822	1.98034
JUND	1.19806	8.02131
KRT78	1.19783	2.82653
FSD1L	1.19773	3.28705
NCF2	1.19684	7.25373
ZNF674	1.19624	2.99768
ZNF66	1.19554	1.75166
MFAP3	1.19538	4.02788
TGFBR1	1.19458	13.7706
HMCN1	1.19446	1.78921
FER	1.19411	7.46113
STX5	1.19391	2.81187
ADAM11	1.1935	1.77841
RABGEF1	1.19287	2.17574
ZNF304	1.19254	9.1668
TRAPPC6B	1.19253	5.09352
FRG1CP	1.19252	4.39271
PYGO1	1.1902	3.30453
SH2D2A	1.18997	4.17806
GALNT12	1.18863	4.77512
TMEM198	1.18845	2.20425
NXF1	1.18749	2.54001
ZBTB40	1.18712	7.79038
LRRC37A3	1.18592	2.8569
LNX2	1.18576	2.50161
CASC9	1.18388	2.61481
SPINK5	1.18291	2.30365
STX12	1.18244	4.57546
DPF1	1.18162	5.78217
LINC01003	1.18137	1.62842
CEMIP2	1.18029	14.3799
LGMN	1.17969	4.99576
BCL2L11	1.17967	1.37996
ZNF317	1.17917	4.66194
BEST1	1.17879	2.37027
ZNF24	1.17867	8.9259
RECQL	1.17828	7.39501
C12orf54	1.17761	1.38351
ARID4A	1.17695	6.46103
NPAT	1.17505	4.20886
RASSF9	1.17444	2.55562
NLRP1	1.17243	5.67161
C10orf88B	1.17166	2.38738
GPAT3	1.17144	3.03699
SLC44A3-AS1	1.17029	5.02795
C15orf62	1.17024	1.80799
ZNF805	1.16998	7.29157
GBP5	1.16995	3.26219
BDNF	1.16899	5.64738
BCORL1	1.16886	0.366939
AIM2	1.16779	2.99546
GOLT1B	1.16758	6.80438
SESN2	1.16704	8.75334
SIRT2	1.16451	8.25838
ZNF124	1.16446	4.87005
PTPRM	1.1637	1.52379
TMEM182	1.16358	1.65276
SEZ6L2	1.16162	3.86595
CALCOCO1	1.16088	2.02873
RRN3	1.16035	9.17956
ZGRF1	1.16023	2.80527
DNAJC6	1.16014	8.00905
LHX5	1.15928	3.38116
IFI27	1.1584	8.45867
IRS2	1.15731	4.71532
BRSK1	1.15705	1.16145
CLDND1	1.15579	7.36883
SERPINE1	1.15572	11.775
E2F8	1.15529	9.95829
BTG3	1.15369	8.18772
BACH1	1.15362	8.15582
CCDC112	1.15269	3.92909
GOLGB1	1.15217	8.39609
LEKR1	1.151	1.16139
ORC6	1.15052	11.5053
RASSF1	1.15043	9.0097
ZNF230	1.14949	1.48293
NES	1.14851	3.47572
ZNF35	1.14673	4.48654
NPTX1	1.14605	4.7999
CASP8AP2	1.14581	4.69458
HCG11	1.14478	2.65121
PLA2G4A	1.14301	2.16795
FANCB	1.14292	3.06041
PDIA2	1.14264	9.83537
MITF	1.14173	5.07943
ZNF669	1.14066	3.91465
ZNF543	1.13975	5.51197
LRRC37A	1.13893	3.57593
ZNF799	1.13752	1.62707
SNHG1	1.13679	7.03514
CASP3	1.13628	4.24921
C9orf85	1.13596	7.16662
ZNF600	1.13556	3.95115
KATNA1	1.13548	4.66484
RAB30	1.1315	3.88836
DIPK2A	1.13062	1.97097
NLRP2	1.13042	1.32071
APOBEC3B	1.12919	6.38573
FNIP2	1.12776	6.65153
PHF21B	1.12757	1.69071
EPC2	1.12686	4.95739
NOTCH4	1.12661	1.87537
CASP10	1.12491	5.74857
CA2	1.12379	6.3753
C1orf116	1.12372	8.40944
ESCO2	1.12247	3.43104
TENT5B	1.12244	9.07875
C18orf54	1.12202	2.50398
CCNG2	1.12096	2.12341
FBN1	1.12029	2.9222
LINC01348	1.11892	1.30322
ZNF765	1.11885	3.29162
ADPRM	1.11824	1.50574
ZNF641	1.11801	5.4565
GLIPR2	1.1169	3.59264
KDM4C	1.11661	5.71639
ZNF888	1.11643	2.81876
BCAS2	1.11557	5.53712
ZFP36	1.11487	1.3465
SVEP1	1.11472	3.89642
ZSCAN9	1.11354	3.47187
ANKRD36C	1.11347	4.62203
DYNLT3	1.11284	3.96415
THEMIS2	1.11254	5.22763
ARMCX5-GPRASP2	1.11219	1.47355
ODF2L	1.11138	4.44308
SLC25A30	1.11106	3.26155
ZNF724	1.11093	3.40205
VAMP1	1.11069	2.79537
PLB1	1.11017	1.70025
IMPA1	1.10948	3.34313
ZNF624	1.10942	1.57355
ZNF83	1.1083	4.45568
PGBD5	1.10766	4.50132
IER3	1.10719	4.05122
POLE	1.10504	9.30735
RAP1B	1.10252	6.27988
PAPPA	1.1025	7.15006
CXorf49	1.10222	1.90467
SLC35E4	1.10135	4.90987
RNF144A	1.10082	2.69228
ATP2B1	1.10025	2.98535
LINC00680	1.10008	4.82109
BRAP	1.0992	7.81686
ZNF527	1.09893	2.10321
IL36RN	1.09877	7.14084
AGA	1.09732	2.17903
CYSTM1	1.09731	8.08765
KRT8P12	1.09634	1.66788
MANEAL	1.09618	2.74132
CLDN16	1.09518	1.84334
AKIRIN2	1.09512	6.96795
PDE4DIPP2	1.09443	3.67704
FBXO8	1.09423	3.30923
HIC1	1.09414	3.17246
EBF4	1.09226	2.45
SLC12A6	1.09206	9.81611
NPIPA3	1.09161	2.06869
MX1	1.0911	3.04214
IL32	1.09049	7.21002
RGMB	1.08938	2.51876
CTF1	1.08928	1.9896
ZNF672	1.08918	7.70874
NIPAL1	1.08883	5.22763
LIFR	1.08861	4.58516
RNF114	1.08825	5.2971
IQCG	1.08706	8.60702
EIF1	1.08664	2.89376
MFSD1	1.08488	6.61934
CSRNP2	1.08373	6.76014
FEZ1	1.08208	1.48319
SLC25A14	1.08196	2.08428
MAPK8IP2	1.08072	1.99558
TAF9	1.07842	6.43392
ZNF736	1.07759	7.26041
GLB1L3	1.07699	1.9312
CSRP2	1.0768	9.32464
SNAI2	1.07627	9.31543
FRK	1.07607	5.40708
ELOC	1.07567	5.59132
SULT2B1	1.0749	1.0488
CCN1	1.07385	4.8097
THAP2	1.07375	1.41227
GINS4	1.07273	5.81941
VCPIP1	1.07266	8.88293
ZNF365	1.07241	2.76354
RAB5A	1.0723	5.19452
TMC4	1.0718	3.50358
TGFB3	1.07156	3.39051
THAP9-AS1	1.07146	2.31017
ADCY1	1.07061	3.48648
STK19	1.07011	5.23165
NEDD4L	1.0693	2.67937
ADAMTSL5	1.0689	1.79956
FAM126A	1.06871	8.3401
PGM2L1	1.06754	2.51924
FUT2	1.06588	2.40328
ZNF155	1.06568	1.31654
STK17A	1.06443	5.23439
UPP1	1.06428	6.65325
SPSB1	1.06381	7.19104
MOSPD1	1.06375	5.08296
TSGA10	1.0634	1.85682
AGO3	1.06315	5.54019
IER5	1.06224	8.42427
SEC22A	1.06081	3.67223
CNKSR3	1.0603	1.01396
ZNF443	1.06023	1.5194
EXO1	1.05997	6.59718
SLC25A4	1.05931	6.40316
KAT2B	1.05801	3.24995
NKX6-1	1.05766	1.87958
NMB	1.05745	4.5177
SENP8	1.05696	1.26472
RSRP1	1.05692	5.36456
ZDBF2	1.05598	4.44846
LINC02029	1.05563	1.09928
KCNJ15	1.05528	3.73172
SOCS3	1.05524	6.17934
H3-5	1.05494	1.31654
LINC02577	1.05456	2.08023
VCPKMT	1.05424	2.72285
EN2	1.05358	4.20999
RRP12	1.05357	7.45304
SNIP1	1.05328	4.91267
SDC3	1.04985	2.55532
FYN	1.04959	1.22892
WHRN	1.04856	2.81072
AMMECR1	1.04811	2.14304
ZNF91	1.04805	3.56573
GCLC	1.04681	5.04208
KLF10	1.04634	10.8919
SPTSSA	1.04586	4.48061
SLFN13	1.0456	8.97683
C4A	1.04451	1.65763
SLC25A25	1.04352	6.81089
RYR2	1.04331	1.3954
ZXDB	1.04253	4.95191
TDRKH	1.04159	1.45182
PTP4A1	1.04136	0.986774
DSC2	1.03971	6.69654
CEP76	1.03893	1.87994
PPIL4	1.03889	6.9306
BMF	1.03879	1.74432
TSC22D2	1.03733	8.39164
LHX6	1.03726	1.32387
OR2A9P	1.03702	1.04438
NRBF2	1.03672	6.88689
ACYP1	1.03633	2.85823
ZNF638	1.03509	3.48509
PNRC2	1.03506	8.72755
RALGAPA1P1	1.03278	2.27138
CCDC186	1.03227	4.09627
GAN	1.03174	8.39311
RTTN	1.03103	3.44104
RETREG1	1.03083	2.84726
RGPD4	1.02959	1.88173
FLCN	1.02944	6.9277
RPP14	1.02936	5.03374
HLA-F	1.0284	2.24716
RBM18	1.02744	6.9922
ZNF451	1.0269	9.65964
WSB1	1.0267	5.882
FOXQ1	1.02661	4.61321
UBR7	1.02622	8.3152
GSAP	1.02619	1.52041
USP38	1.02574	5.14431
SYTL2	1.02542	2.81774
SMIM13	1.02469	3.75761
R3HCC1L	1.02292	3.99526
LYRM1	1.02254	3.44208
C6orf99	1.02168	1.52379
PLCD4	1.02136	0.699404
PWWP2A	1.02122	2.51924
ZNF611	1.02046	4.70396
CRY2	1.02019	4.67952
ZNF273	1.01985	2.73724
H3P36	1.01967	1.25915
REL	1.01955	5.07501
SUN3	1.01949	1.05971
C4B	1.01871	1.25123
FAM126B	1.01846	5.86707
IBA57	1.01805	6.34523
HCAR2	1.01762	5.91468
ZNF417	1.01752	4.58306
ZNF329	1.0172	1.30273
C5orf34	1.01585	1.35533
HHEX	1.01561	1.65117
INAFM1	1.01546	1.88065
IP6K2	1.0151	6.20663
SLF1	1.01473	2.70804
STXBP1	1.01463	3.31274
GRHL3	1.01437	5.61592
PPP4R4	1.01403	3.83358
TMEM79	1.01386	2.88341
OFD1	1.01297	5.23859
SLC11A2	1.0129	6.37405
ESCO1	1.01255	2.01339
TRIM23	1.01255	2.44551
A2ML1	1.01239	5.38771
RAPGEF2	1.01142	6.11612
ACSL1	1.01029	5.72107
ARID3B	1.00951	4.90506
LBX2-AS1	1.00883	1.36568
PTPRE	1.00667	1.20045
BRD2	1.00657	6.09802
GOLGA7	1.00641	3.59348
DMRT2	1.00598	1.07461
DMC1	1.00525	1.38844
ZNF184	1.00503	1.2801
RPL23AP87	1.0046	1.28999
MAD1L1	1.00445	1.56124
ABTB2	1.00417	6.72391
SDSL	1.00362	3.65064
ATP1B1	1.00313	5.38177
ZNF501	1.00257	1.32181
SH3KBP1	1.00216	1.12255
SLC43A1	1.00128	1.47014
MED13	1.00125	8.39609
FAM27B	1.00117	1.47063
SBDS	1.00102	2.65293
FKBP14	1.00084	7.94091
ZNF557	0.999391	3.33064
RGPD3	0.998452	1.79935
CYTH1	0.997353	8.0663
MINCR	0.996523	2.61347
ZNF837	0.995842	1.46635
ZRSR2	0.995782	1.64726
ALDOC	0.995507	3.30707
ZNF503	0.995037	3.41717
CPNE8	0.994147	2.34093
BEST2	0.993868	1.24085
EZH2	0.992766	2.87773
ZNF121	0.992567	6.39839
DHX36	0.992466	2.80277
NPIPA2	0.991135	2.1932
KIF27	0.991001	2.44699
OVOL1	0.990874	6.00898
NFXL1	0.990064	3.87094
NPC1	0.987916	11.2535
ZNF17	0.987664	1.19383
MIS12	0.987515	3.95567
ZNF823	0.987381	1.82
GORAB	0.983547	1.49321
ZFY	0.982674	2.61845
TMC5	0.981206	3.27206
AEN	0.981055	5.61373
CXorf49B	0.98103	1.43857
LINC01569	0.980697	1.05125
TDG	0.979879	6.79333
TLE3	0.979525	4.6491
ACYP2	0.978896	1.30393
MORC3	0.978645	3.92182
GTF2IP20	0.978368	1.50303
FRMD4B	0.978173	5.09027
RELT	0.977963	4.14179
ZNF175	0.977891	1.58085
TBILA	0.977748	1.34875
KBTBD7	0.976418	3.36911
PPIF	0.975983	6.17322
TTN	0.975566	3.103
MAFG	0.97378	3.44417
COQ10A	0.973562	2.18743
ZNF337-AS1	0.973212	1.7358
NEK7	0.972762	3.93645
FBXO30	0.971375	4.20144
THEM5	0.971016	1.20314
ZNF654	0.970991	2.40897
GABPB2	0.97091	4.68686
RNF19A	0.968868	4.36187
SDC4	0.968833	11.7657
RIT1	0.968625	2.99219
SP140L	0.96811	4.37627
MLF1	0.967719	3.29834
ZNF14	0.966945	0.975424
GPR75	0.966834	1.17485
DUSP5	0.966327	7.23031
H3P47	0.965999	0.952283
MGLL	0.965343	3.93835
SPATA2	0.964937	4.34913
RAB33B	0.964499	2.50034
TENT2	0.963813	4.03237
GLS	0.96374	3.12201
LRRC49	0.963242	1.9437
EP400P1	0.963182	1.33572
YTHDC1	0.963071	8.25477
MSR1	0.962487	1.35299
GPX3	0.962347	5.01212
MYL12A	0.962282	3.53047
ZNF577	0.961862	1.7081
CD40	0.961701	3.96287
C1orf74	0.961112	5.10664
C19orf54	0.96082	1.12809
LRRC57	0.960699	4.35794
USP36	0.960457	4.40752
LAMTOR3	0.959398	2.74445
PGM3	0.958937	3.84494
ABCA13	0.958904	1.95613
NIBAN1	0.957976	4.25901
PLAU	0.955407	2.42745
SQSTM1	0.955386	7.67931
STEAP1B	0.955319	2.74873
PRDM2	0.955109	5.54545
SERINC1	0.954995	5.99537
FAM166A	0.953923	0.903395
PIK3CD	0.953446	2.129
BDP1	0.953359	6.80438
PIK3C2G	0.953255	1.50574
RP2	0.952877	3.0851
FAP	0.952793	1.89931
BBS10	0.952519	3.0111
OXTR	0.95186	1.86339
MED10	0.9516	4.02837
IRF6	0.951452	13.4407
TTC39A	0.950515	1.93784
HECTD2	0.950472	1.54704
ACADSB	0.950354	1.86993
IER2	0.950282	1.55026
CTSC	0.94983	11.8991
MEPCE	0.949723	4.48755
ALG13	0.949717	4.44846
COX20P1	0.948802	1.76411
PGBD2	0.948586	1.74432
ITPRIP	0.948013	6.43503
LMBRD2	0.947641	3.64226
RPSAP52	0.947262	1.90979
PAPOLG	0.946807	1.12067
TOB2	0.946753	1.59438
TMEM52B	0.946368	2.70154
ZNF264	0.945654	7.25373
ABHD3	0.945532	3.95907
LINC01783	0.945456	1.50544
RRAGC	0.945356	0.98053
PNRC2P1	0.945012	1.21164
SELENOM	0.944892	2.90247
E2F3	0.944598	6.08781
C1orf109	0.94387	2.11117
CHTOP	0.943456	7.2674
CBLB	0.942723	1.98597
LINC01291	0.942585	1.32121
GAB1	0.94189	1.63117
ZBED5	0.941761	3.68871
PUS3	0.941579	1.94479
MSX1	0.941249	3.38469
ZNF143	0.941244	3.23809
UTP23	0.940889	4.04285
ZFAND2A	0.939957	4.57225
ZFAND5	0.939825	4.8374
RBMS3	0.939769	0.828132
ELL2	0.938703	8.59654
MMP17	0.938072	2.64451
ZNF764	0.937632	4.07208
SEC24A	0.937088	5.08245
DTNA	0.936988	1.8125
TGDS	0.936597	2.43009
SUPT7L	0.936122	7.99234
ZNF296	0.935488	1.2113
ZNF281	0.935417	5.50608
ZNF551	0.935411	4.82951
PPP2CB	0.934684	5.5012
LYSMD3	0.934615	2.18057
ZNF614	0.934242	2.33872
SNAP29	0.933336	6.02369
TMEM106A	0.933108	1.75227
TIGAR	0.932536	1.67887
BCL10	0.932171	3.29794
ZUP1	0.932035	3.06732
BEX5	0.931409	1.55149
RGPD8	0.931144	5.7622
ZNF528	0.930749	1.97293
MCOLN1	0.930457	1.86926
ERRFI1	0.928838	3.51575
BTD	0.928544	1.61982
LPIN2	0.926597	3.58795
CSGALNACT1	0.926219	2.89805
ZNF460	0.925778	5.76764
SERTAD2	0.925504	1.26417
ZXDA	0.923492	2.32611
NMNAT1	0.923128	3.47967
ZNF197	0.923023	2.50815
ALS2	0.922198	7.07603
NIFK	0.921874	5.39549
B3GNT2	0.921789	4.73776
TGFBR3	0.921739	2.15027
ZNF107	0.921652	2.79537
RBBP5	0.921323	8.72103
GCA	0.920732	2.55142
SMPD3	0.920651	2.72194
CCDC66	0.919549	2.25162
HMSD	0.919063	2.07629
WTAP	0.918997	8.63988
CDK5R1	0.918505	2.54167
RETSAT	0.918466	4.9949
ACSS2	0.917552	4.62778
ERCC4	0.917195	3.79403
SYNRG	0.917079	5.52264
LIPH	0.916721	2.5919
ANXA1	0.914839	3.72895
ZC3H12A	0.913908	5.93689
TMEM38B	0.913508	3.25173
UPF3AP2	0.91296	1.10116
EIF3D	0.912937	9.23353
DLSTP1	0.911978	0.896803
PPP1R2	0.911776	5.66583
H4C9	0.911385	1.31984
CENPQ	0.909796	1.43433
STARD13	0.909677	6.20998
ABAT	0.90925	2.83263
CCDC144B	0.909174	1.37554
ETS2	0.908367	2.45589
KLHL21	0.906792	5.22372
ZNF808	0.90667	2.16259
SMCR8	0.906637	4.54466
OLFM2	0.905593	1.43002
SYF2	0.905587	3.85004
NSFP1	0.905386	2.46267
MMUT	0.903793	3.28335
MRM3	0.903277	4.79911
OCLNP1	0.903062	2.22697
IFI27L1	0.902412	1.33183
UTY	0.90201	2.65882
CDC6	0.901766	8.91823
NPR2	0.901612	0.895955
TMEM98	0.901305	3.44312
EPOP	0.900398	3.03771
ZNF420	0.899978	0.940871
CEP295	0.899885	2.59503
PLCG2	0.899784	2.8351
TMPRSS13	0.898792	1.49321
RAB8B	0.897876	1.94154
ZNF408	0.89783	5.34765
MT-TP	0.897643	6.95256
ZNF770	0.896447	1.91375
ZNF28	0.895643	2.22113
BTN2A1	0.894927	4.26105
SRD5A3	0.894355	1.05196
SNHG32	0.893146	2.55321
COX19	0.892839	5.39039
ZRANB1	0.89251	4.01202
STK26	0.889468	4.69183
RELB	0.889275	4.15482
ABHD5	0.88892	2.03454
PVR	0.888495	7.21002
DCUN1D3	0.888486	4.66131
LTN1	0.886144	2.27045
AKAP8L	0.885178	5.0301
CHMP1B	0.885052	4.60248
USP37	0.884866	4.11957
FAM200A	0.884691	3.23945
MARCHF5	0.883496	5.61457
PRSS22	0.882981	6.66114
ZNF275	0.882463	4.2818
NPIPA5	0.881985	2.36848
ATAD2B	0.881864	3.84643
C22orf46	0.881698	1.49181
ZNF700	0.881494	2.28307
SLAIN2	0.881277	2.47868
MED19	0.881203	4.48654
ZBTB17	0.880348	3.60189
TST	0.88026	2.57578
PRKAB2	0.878934	3.28894
LMCD1	0.878247	1.50483
MYSM1	0.878076	3.67413
FAM174A	0.877724	3.26219
AKR1B1	0.87628	3.61823
NEK4	0.87561	2.22557
PPP1R1C	0.875108	2.43278
TMEM128	0.874729	1.41593
DSCAM	0.874478	1.28246
C1GALT1	0.874478	3.32524
RPS13P2	0.874448	1.01052
SLC52A3	0.874334	1.57936
CIR1	0.874121	1.97425
GABARAPL2	0.873573	2.59268
GCSAM	0.873347	1.05591
DUSP10	0.873179	2.34698
CYCS	0.872437	6.04707
RRN3P1	0.87189	2.01686
SEMA6C	0.871207	0.927666
ZSCAN12P1	0.871084	1.01703
SP4	0.870478	2.5744
NOTCH2NLA	0.869724	1.25132
TMEM40	0.869096	4.77114
LATS1	0.869061	1.51974
CMC2	0.868283	2.96739
PAX8	0.867437	1.33427
FGFRL1	0.867337	3.33728
SPATA13	0.866606	2.177
RGPD5	0.865903	5.50201
NBPF14	0.865826	3.19567
GJA1	0.86573	2.65703
THG1L	0.864926	3.90714
EPHA2	0.864619	5.29815
RAB6B	0.864337	0.859234
EIF1AD	0.864334	4.51284
ING1	0.864275	3.44104
RAB11FIP2	0.864002	2.38146
KPNA5	0.86371	1.30019
SYT16	0.862734	3.24362
DBR1	0.862709	4.29405
POMP	0.862595	3.00749
MAPKAPK5-AS1	0.862525	3.3935
PANK3	0.861353	3.6486
ZNF84	0.861347	3.01419
SHOX2	0.861291	1.74287
FBF1	0.860598	2.14466
SRGAP2D	0.860217	5.05008
SNRK	0.860186	2.84096
GUSBP1	0.859395	3.69463
ADRA2C	0.859371	1.23464
C3	0.859316	3.32915
POTEI	0.859195	0.967708
TPR	0.858682	5.40368
SYTL4	0.857446	1.78025
WASL-DT	0.856592	1.61475
ATG14	0.856474	3.78187
PREPL	0.855795	4.32647
ICAM1	0.855673	3.61658
RAP1GAP	0.855183	1.07788
MTURN	0.854623	2.1029
HERPUD1	0.854581	3.1556
ZNF335	0.853892	4.37337
MFAP1	0.853649	4.04449
TMPRSS4	0.853044	0.942553
RALGAPA1	0.852842	4.83439
ZSCAN21	0.852654	2.00024
TMSB15B	0.851525	0.830802
BUD31	0.851272	4.00679
UBXN11	0.850728	3.859
DMPK	0.850573	2.11717
RGPD6	0.85055	4.75093
HPCAL1	0.8489	2.72469
PLOD2	0.848862	3.35323
PROCR	0.848643	2.15005
ZIC2	0.848312	2.68785
TET2	0.84826	4.74642
SKA1	0.848215	4.74257
KIF9	0.847935	0.957048
TES	0.847866	9.38456
ZNF26	0.847241	3.36592
UHRF2	0.846871	4.78412
VPS9D1	0.845967	1.73443
RBBP6	0.84583	7.93793
SMC4	0.845451	3.64619
ARHGEF2	0.845432	4.29865
C18orf21	0.844955	1.43357
ZNF367	0.844824	4.32438
GLIS3	0.844576	2.43278
TMEM187	0.844502	1.48663
URB1	0.844495	5.08974
PAN2	0.844442	2.95509
EPPK1	0.843797	1.95379
PCF11	0.843044	6.39751
TMEM260	0.842939	1.97425
ANO1	0.84244	1.46588
PEAK1	0.841721	1.70025
CEBPG	0.84158	5.86796
KRT31	0.841567	1.19858
ZBTB6	0.841335	2.3946
CGGBP1	0.840866	1.96967
ARL14EP	0.840779	2.69005
TBC1D30	0.84062	1.03191
HECA	0.839603	2.16559
TMEM67	0.838475	2.17475
GRB10	0.838346	2.36584
RGPD1	0.837934	0.840138
PTPRH	0.836709	2.43831
CCNJ	0.836604	3.26124
PAK1	0.836581	1.32816
FOXN2	0.836068	2.75653
USP11	0.835809	2.74445
AKT1S1	0.835493	4.77784
PTK2B	0.833169	4.37433
BLOC1S2	0.832982	4.50812
RIF1	0.832131	3.76615
LGALSL	0.831287	1.49098
FTL	0.831022	5.02654
PFKFB4	0.830667	1.92823
MALAT1	0.8305	0.785349
ZBTB11	0.830474	3.64579
RPL23AP7	0.830429	2.52214
CYP4F11	0.830354	3.14376
KCNK1	0.830015	4.82018
TM2D2	0.829304	3.84643
CCDC183-AS1	0.827344	1.05536
CYP20A1	0.82571	2.35088
TNKS	0.825624	6.60384
HOXA5	0.825327	1.31557
RMI1	0.825292	3.22733
ELK3	0.824917	4.1232
GNL2	0.824625	6.23088
EMP1	0.824307	5.95767
SEC11C	0.824083	3.82173
MBD4	0.823009	3.41282
ZKSCAN5	0.822975	3.60189
H6PD	0.821706	3.47443
STARD7-AS1	0.821242	1.47503
UPF3AP1	0.821206	1.0214
EMC7	0.820899	2.42876
PBLD	0.8207	0.888468
SPTY2D1	0.820532	6.07967
MEF2A	0.820466	3.5641
GPR137	0.819459	3.7809
PBX4	0.819293	1.29818
ZMIZ1	0.818247	0.401599
ZNF212	0.818081	1.58799
CBX4	0.818054	2.58109
PARP16	0.817923	1.98886
PARP6	0.817747	4.13567
PFKFB3	0.817349	3.61301
LIN54	0.817278	5.35449
COBLL1	0.817063	3.75271
SERINC5	0.816942	5.40708
UPK2	0.816877	0.798181
CIART	0.81626	0.924708
FBXO21	0.816138	4.94497
TMCC1	0.814153	5.14129
ZNF226	0.813716	2.34468
FUNDC1	0.813685	1.38928
CTNS	0.812703	3.80271
LMO7	0.812618	3.45625
TMEM222	0.812222	3.44523
GBX2	0.812207	1.55693
LYNX1	0.812132	1.28145
FOSL2	0.811885	5.30836
POLD3	0.811661	4.87005
CYB5R2	0.811574	2.4044
CBLL1	0.811237	1.07945
SH2D5	0.811117	3.56762
TET3	0.810918	1.64959
HARBI1	0.810883	2.13462
TOR1B	0.810566	5.78839
P2RX4	0.810416	1.42158
CEP97	0.810269	2.10045
MTSS1	0.81013	1.77162
CYP1A1	0.81007	1.9776
NSUN6	0.810043	1.94101
POLR3A	0.809965	6.46147
SUPT6H	0.809846	2.29465
CHM	0.809656	3.81553
POLH	0.808728	3.66988
GOSR1	0.808362	5.17937
ZNF140	0.807132	1.32453
GLUL	0.807014	5.12701
MTERF1	0.806782	2.72377
TXNRD1	0.806771	7.45923
INPP5K	0.806669	3.75596
MTF1	0.806259	4.39109
UBR4	0.804873	0.495506
PLD6	0.803933	1.74432
RPRD1B	0.803594	7.85739
MTERF3	0.802591	2.45763
ZDHHC13	0.802029	3.0538
PER2	0.801964	2.21979
ING3	0.801551	1.69174
COPS8	0.801422	3.26251
NEDD4	0.801409	3.22235
FAM83B	0.801405	1.8596
NSRP1	0.80073	4.99721
WDR19	0.799173	1.83357
MPC1	0.799169	2.61845
FBXL3	0.79912	1.71883
ADAM8	0.799053	1.87711
TNC	0.799022	2.47997
ASL	0.798445	3.12329
RLIM	0.798144	5.25178
CDC5L	0.797477	5.44502
NCBP2	0.797369	4.35452
TBCEL	0.796901	1.45097
TIMM9	0.79634	1.57936
KLHL29	0.796005	2.80386
CLSPN	0.795575	4.24816
METRNL	0.795454	4.62032
LCA5	0.794502	0.666672
ZNF354A	0.794184	0.739007
PRICKLE2	0.793797	0.935318
ZNF200	0.793762	2.68285
RAB38	0.793758	2.86003
TRIM38	0.793727	3.07363
KRBOX4	0.793643	2.32883
MNS1	0.793074	2.39043
IRX5	0.792795	1.84334
TRIM62	0.792785	1.15956
EDEM3	0.792536	4.08512
SLC43A2	0.792488	3.73455
RP9P	0.792403	2.10014
ZNF138	0.792139	1.15531
ZNF644	0.790388	2.05454
SMIM14	0.789816	2.43143
OLFML3	0.789443	0.933282
REXO5	0.788173	1.7532
OSTM1	0.787942	2.85712
CLDN15	0.787769	1.30888
ENDOV	0.787743	1.97558
NPNT	0.787508	6.77689
DUSP4	0.786659	4.93892
TFAP2C	0.785373	3.88506
LINC00342	0.785215	0.926771
MYORG	0.784898	1.92971
CEP135	0.784859	2.14284
NAMPTP1	0.784715	1.18037
AFF4	0.784496	5.78629
GATM	0.78387	2.2963
H3P6	0.783653	2.46618
LIPG	0.783285	5.65379
C10orf88	0.78279	1.58437
NFE2L2	0.782004	3.20305
MAPK8	0.781941	3.71205
SNX24	0.78194	2.73927
ZNF101	0.781863	2.43691
TAF2	0.781457	4.56892
GPATCH4	0.781432	3.60308
CALM1	0.781256	6.89669
MSRA	0.781066	0.726754
PEX11A	0.780741	1.08546
DOK4	0.779767	2.31698
ZBTB41	0.77956	1.69916
MSANTD2	0.779397	1.25538
PITRM1	0.77916	0.485857
ZBTB1	0.779134	1.7898
ZNF646	0.779093	2.32083
FAM102B	0.779014	0.910289
CAVIN2	0.77883	0.837445
TIFA	0.778143	1.45549
ZNF394	0.778015	4.56635
CCDC136	0.777777	1.14117
FAM133B	0.777334	3.63247
PTRH2	0.777286	5.26933
H3-3B	0.776869	6.47689
ZNF346	0.776804	2.90701
OSMR	0.776498	1.52345
ATP6V1B2	0.776372	6.02696
RSF1	0.776089	4.94808
LLPH	0.775903	1.61537
ACVR2A	0.775751	1.62572
DUSP16	0.775744	3.90803
TOP3A	0.775436	4.96446
NXT2	0.773927	2.71746
STON2	0.773779	5.19347
SPCS2P4	0.773078	0.517941
LZTFL1	0.772968	1.58591
INTS6	0.77278	3.68662
LINC00518	0.772595	0.898017
DUSP14	0.771028	5.70962
LARP6	0.770989	2.24013
MCL1	0.770731	3.8061
MMD	0.770286	1.48398
TAPT1	0.770241	2.25121
IGBP1	0.769785	4.08512
TMA7	0.769409	0.657416
KIF21A	0.76859	3.21992
FLVCR1	0.768564	2.11199
SEC61A2	0.767579	2.4927
TIAM1	0.767502	3.25084
NEK1	0.767402	2.02873
BCL2	0.76696	1.08897
CRY1	0.766389	3.50311
FUT6	0.766072	0.926069
MED29	0.765885	3.63357
SDE2	0.76561	4.29462
OBI1	0.765461	2.40897
ZNF444	0.764471	2.25245
SLC36A1	0.764311	3.37909
SLC35G1	0.764277	1.76147
ZNF518A	0.763655	2.52044
[truncated: 10,392 more rows]
