# Supplementary material for: Genotoxic stress and viral infection induce transient expression of APOBEC3A and pro-inflammatory genes through two distinct pathways
Source: Nat Commun. 2021 Aug 13;12:4917. doi: 10.1038/s41467-021-25203-4 (PMC8363607; doi:10.1038/s41467-021-25203-4)
Supplement: Supplementary file 6 — Source Data [file 41467_2021_25203_MOESM6_ESM.zip › Source Data - Supplementary Figures.xlsx]

## Sheet: Supp Figure 1
Figure S1A
	CTL	VACV-70	G3-YSD	TTAGGG (A151)	poly(dA:dT)	poly(dG:dC)		CTL	poly(I:C) LMW	poly(I:C) HMW	poly(A:U)	dsRNA	3p-hpRNA
	6.62e-05	0.000101	6.28e-05	6.05e-05	0.00106	0.000373		6.76e-05	0.00488	0.00203	9.63e-05	6.76e-05	0.00174
	7.05e-05	0.000103	7.07e-05	6.65e-05	0.00114	0.0004		6.79e-05	0.00493	0.00221	9.91e-05	5.26e-05	0.00186
	5.81e-05	8.14e-05	6.31e-05	6.34e-05	0.00101	0.00031		5.38e-05	0.00413	0.00199	8.25e-05	5.06e-05	0.0016
Figure S1B
	UT	2 day	4 day	6 day	8 day	10 day	12 day
	7.97e-06	0.00125	0.000732	0.000384	2.27e-05	7.39e-06	3.4e-06
	3.24e-06	0.00123	0.00102	0.000478	2.45e-05	6.17e-06	8.98e-07
	8.21e-06	0.00138	0.000866	0.000457	2.55e-05	8.59e-06	1.56e-06
Figure S1C							Figure S1D
Figure S1E
	WT	WT + 3p-hpRNA	KO RIG-I#8	KO RIG-I#8 + 3p-hpRNA	KO RIG-I#9	KO RIG-I#9 + 3p-hpRNA	KO RIG-I#10	KO RIG-I#10 + 3p-hpRNA
	2.24e-06	0.000289	6.91e-07	5.85e-06	4.18e-07	6.66e-06	7.02e-08	1.44e-05
	2.38e-06	0.00029	1.3e-06	1.09e-05	8.03e-07	1.1e-05	3.08e-08	3.06e-05
	2.84e-06	0.000278	5.27e-07	1.17e-05	1.14e-06	9.63e-06	1.44e-07	3.22e-05
Figure S1F							Figure S1G
Figure S1H
	MCF10A WT	MCF10A WT + 3p-hpRNA	KO STING#5	KO STING#5 + 3p-hpRNA	KO STING#8	KO STING#8 + 3p-hpRNA	KO RIG-I#8	KO RIG-I#8 + 3p-hpRNA
	5.23e-06	0.000735	1.66e-06	0.00116	5.76e-06	0.0013	4.31e-06	9.06e-05
	5.5e-06	0.000847	1.15e-06	0.00118	7.58e-06	0.00144	4.61e-06	9.69e-05
	4.78e-06	0.00102	1.08e-06	0.00133	7.51e-06	0.00162	3.16e-06	0.000108

## Sheet: Supp Figure 2
Figure S2A
	BICR6 WT	BICR6 WT + poly(dA:dT)	KO RIG-I#2	KO RIG-I#2 + poly(dA:dT)	KO RIG-I#8	KO RIG-I#8 + poly(dA:dT)	KO MAVS#5	KO MAVS#5 + poly(dA:dT)	KO MAVS#6	KO MAVS#6 + poly(dA:dT)
	0.000116	0.00259	3.79e-05	9.17e-05	4.84e-05	7.48e-05	5.77e-06	5.77e-05	4.63e-05	0.000113
	0.000167	0.00318	4.66e-05	0.000114	5.4e-05	9.89e-05	7.14e-06	8.01e-05	5.21e-05	0.000143
	0.000107	0.00294	3.69e-05	0.000101	4.35e-05	7.41e-05	5.95e-06	5.67e-05	4.67e-05	0.000123
Figure S2B
	BICR6 WT	BICR6 WT + poly(I:C) HMW	KO RIG-I#2	KO RIG-I#2 + poly(I:C) HMW	KO RIG-I#8	KO RIG-I#8 + poly(I:C) HMW	KO MAVS#5	KO MAVS#5 + poly(I:C) HMW	KO MAVS#6	KO MAVS#6 + poly(I:C) HMW
	0.000116	0.00451	3.79e-05	0.000563	4.84e-05	0.000691	5.77e-06	5.65e-05	4.63e-05	0.000104
	0.000127	0.00436	4.83e-05	0.000625	5.93e-05	0.000962	6.94e-06	7.2e-05	4.81e-05	0.000154
	0.000103	0.00456	3.95e-05	0.000529	4.3e-05	0.000645	5.32e-06	5.24e-05	4.24e-05	0.000116
Figure S2C
Figure S2D
	BICR6 WT	BICR6 WT + poly(I:C) HMW	BICR6 WT siMDA5 + poly(I:C) HMW	KO RIG-I#2	KO RIG-I#2 + poly(I:C) HMW	KO RIG-I#2 siMDA5 + poly(I:C) HMW	KO RIG-I#8	KO RIG-I#8 + poly(I:C) HMW	KO RIG-I#8 siMDA5 + poly(I:C) HMW
	0.000463	0.00895	0.0121	0.000561	0.00413	0.00157	0.000278	0.00457	0.000951
	0.000335	0.00718	0.00895	0.000411	0.00302	0.00105	0.000194	0.00286	0.000783
	0.000399	0.00688	0.0105	0.000483	0.00355	0.00123	0.000229	0.00369	0.000867
Figure S2E
	mock	16h	24h	32h	48h
	3.72e-05	0.00012	0.00042	0.000926	0.0011
	4.13e-05	0.000164	0.000668	0.000938	0.00121
	5.47e-05	0.000158	0.000676	0.000756	0.00094
Figure S2F
	0 MOI	0.1 MOI	0.25 MOI	0.5 MOI	1 MOI	2.5 MOI	5 MOI	10 MOI
	1.91e-05	4.96e-05	0.000115	0.00025	0.000517	0.000509	0.000478	0.000503
	1.85e-05	4.62e-05	9.43e-05	0.000249	0.000405	0.000558	0.000488	0.000579
	2.31e-05	4.69e-05	0.000106	0.00025	0.000419	0.000527	0.000488	0.000451
Figure S2G
		A3A			A3B			A3C			A3D			A3F			A3G			A3H
	mock	1	1	1	1	1	1	1	1	1	1	1	1	1	1	1	1	1	1	1	1	1
	SeV	38	36.8	34.3	1.67	1.49	1.45	1.82	1.26	1.43	2.25	4.47	2.36	4.07	5.3	4.06	7.81	9.27	6.69	1.2	2.07	3.45

## Sheet: Supp Figure 3
Figure S3A
	MCF10A WT	MCF10A WT + 3p-hpRNA	KO RIG-I#8 + 3p-hpRNA	KO RIG-I#9 + 3p-hpRNA
	0	13.42	0	0
	0	16.99	0.14	0
	0	14.79	0.14	0
Figure S3B
	BICR6 WT	BICR6 WT + 3p-hpRNA	KO RIG-I#2 + 3p-hpRNA	KO RIG-I#8 + 3p-hpRNA
	0.72	19.57	0.91	0.18
	0.72	19.75	0.54	0.54
	0.72	19.2	0.72	1.09
Figure S3C
	MCF10A WT	MCF10A WT + 3p-hpRNA	KO RIG-I#8	KO RIG-I#8 + 3p-hpRNA
	0.000359	0.00168	4.22e-05	7.28e-05
	0.000359	0.0016	5.53e-05	6.94e-05
	0.000338	0.00112	2.53e-05	4.62e-05
Figure S3D				Figure S3E
Figure S3F
	1.4e-06	0.000178	4.28e-06	0.000225	2.54e-06	1.49e-05
	1e-06	0.000158	3.28e-06	0.000229	2.24e-06	1.43e-05
	5.37e-07	0.00016	4.32e-06	0.000199	2.73e-06	1.65e-05
Figure S3G
	MCF10A WT	MCF10A WT + 3p-hpRNA	MCF10A KO p53	MCF10A KO p53 + 3p-hpRNA	MCF10A KO p53 KO IRF3	MCF10A KO p53 KO IRF3 + 3p-hpRNA	conditioned media
	5.84e-07	0.000484	1.48e-06	0.000326	1.21e-06	0.000267
	8.31e-07	0.000438	1.43e-06	0.000402	1.49e-06	0.000293
	5.65e-07	0.00036	1.11e-06	0.000446	1.46e-06	0.000265
Figure S3H

## Sheet: Supp Figure 4
Figure S4A									Figure S4B
Figure 4C
	siCTL	siCTL + 3p-hpRNA	siSTAT2 + 3p-hpRNA
	1.02e-06	0.000339	3.58e-05
	1.59e-06	0.000229	1.74e-05
	1.34e-06	0.000223	2.13e-05
Figure S4D
	PC9				TPH-1				RPE-1
	siCTL	siCTL + 3p-hpRNA	siSTAT2 + 3p-hpRNA		siCTL	siCTL + 3p-hpRNA	siSTAT2 + 3p-hpRNA		siCTL	siCTL + 3p-hpRNA	siSTAT2 + 3p-hpRNA
	1.99e-06	3.23e-05	7.23e-06		5e-07	2.68e-05	5.54e-06		0	1.03e-06	2.05e-07
	3.29e-06	3.34e-05	3.53e-06		4.44e-07	2.58e-05	6.02e-06		0	1.12e-06	3.07e-07
	2.43e-06	3.79e-05	5.28e-06		4.41e-07	2.65e-05	3.11e-06		0	1.18e-06	1.5e-07
Figure S4E

## Sheet: Supp Figure 5
Figure S5A
Figure S5B
	0h	16h	24h	32h
	4.05e-07	3e-06	1.32e-05	0.00015
	7.7e-07	2.53e-06	1.22e-05	0.000167
	3.51e-07	1.94e-06	9.28e-06	0.00022
Figure S5C
	UT	HU	ATRi	ATRi#2	HU + ATRi	HU + ATRi#2
	1.45e-06	5.64e-05	3.17e-07	9.09e-07	0.000193	0.00019
	9.88e-07	8.88e-05	3.55e-07	1.13e-06	0.000332	0.000293
	2.08e-06	8.44e-05	7.24e-07	1.98e-06	0.000294	0.000279
Figure S5D
	UT	0.1 + ATRi	0.25 + ATRi	0.5 + ATRi	2 + ATRi
	1.15e-06	5.06e-06	0.000433	0.000582	0.00067
	1.61e-06	1.94e-06	0.000301	0.000674	0.000631
	2.18e-06	7.42e-06	0.000486	0.000698	0.000637
Figure S5E
	UT	ATRi	3p-hpRNA	ATRi + 3p-hpRNA
	7.15e-05	0.000109	0.00243	0.00263
	7.63e-05	0.00012	0.00248	0.00273
	7.12e-05	9.6e-05	0.00234	0.00249
Figure S5F

## Sheet: Supp Figure 6
Figure S6A
	UT	GEM	ATRi	GEM + ATRi
	1.45e-06	1.25e-05	3.17e-07	8.66e-05
	9.88e-07	1.48e-05	3.55e-07	0.000134
	2.08e-06	1.68e-05	7.24e-07	0.00013
Figure S6B
	UT	APH	ATRi	APH + ATRi
	1.37e-06	0.000171	7.89e-07	0.000702
	2.33e-06	0.000186	3.73e-07	0.000855
	7.51e-07	0.000185	1.5e-06	0.000853
Figure S6C
	NT	IR	ATRi	IR + ATRi
	4.45e-06	4.53e-05	1.6e-06	0.000539
	1.14e-06	5.01e-05	2.79e-06	0.000643
	2.36e-06	5.47e-05	2.03e-06	0.000572
Figure 6D
	UT	HU	Chk1i	HU + Chk1i
	1.22e-06	0.000444	2.76e-06	0.00103
	2.22e-06	0.000508	2.66e-06	0.000953
	1.37e-06	0.000568	2.08e-06	0.000759
Figure S6E
	UT	HU+ATRi (32h) + 0h	HU+ATRi (32h) + 12h	HU+ATRi (32h) + 24h	HU+ATRi (32h) + 36h	HU+ATRi (32h) + 48h	HU+ATRi (32h) + 60h	HU+ATRi (32h) + 72h
	0	0.00037	0.000421	0.000187	7.54e-05	2.12e-05	1.89e-05	1.09e-05
	4.25e-07	0.000368	0.000352	0.000146	7.07e-05	1.43e-05	1.39e-05	8.23e-06
	2.39e-07	0.000421	0.000369	0.000156	5.45e-05	1.42e-05	1.72e-05	7.13e-06

## Sheet: Supp Figure 7
Figure S7A
	BICR6 WT	BICR6 WT + HU + ATRi	KO RIG-I#2	KO RIG-I#2 + HU + ATRi	KO RIG-I#5	KO RIG-I#5 + HU + ATRi
	4.64e-05	0.000487	0.000143	0.000988	0.000105	0.000702
	5.27e-05	0.000622	0.000191	0.00118	0.000127	0.00079
	6.28e-05	0.000872	5.27e-05	0.000919	5.37e-06	0.00053
Figure S7C
	UT	3p-hpRNA	HU + ATRi		UT	3p-hpRNA	HU + ATRi
	0.1	19.8	0.3		0	14.43	0.91
	0.2	18.9	0.3		0	13.65	0.91
	0.2	20.3	0.4		0	14.43	0.78
Figure S7D
	UT	3p-hpRNA	HU + ATRi
	5.6e-07	1.79e-05	0.000662
	7.11e-07	2.22e-05	0.000706
	5.24e-07	1.88e-05	0.000596
Figure S7E
	UT	3p-hpRNA	HU + ATRi
	2.71e-05	4.15e-05	0.000241
	2.3e-05	2.77e-05	0.000315
	2.75e-05	3.82e-05	0.000729
	4.96e-05	5.3e-05
Figure S7F
	UT	HU + ATRi	HU + ATRi + JAKi#1	HU + ATRi + JAKi#2
	6.76e-07	0.000499	0.000592	0.000785
	0	0.000534	0.000564	0.000695
	2.34e-07	0.0005	0.000487	0.000702
Figure S7G
	UT	3p-hpRNA	HU + ATRi
	5.37e-05	0.00013	0.000791
	6.15e-05	0.000125	0.000689
	8.36e-05	0.000164	0.00102
Figure S7H
	UT	HU + ATRi	3p-hpRNA	HU + ATRi + 3p-hpRNA
	0.000104	0.00123	0.00114	0.00311
	0.000112	0.00131	0.00115	0.00335
	0.000139	0.00123	0.0012	0.00326
Figure S7I
	UT	HU + ATRi	IR + ATRi
	7.58e-06	2.96e-05	0.000224
	1.04e-05	2.92e-05	0.000195
	4.81e-06	3.36e-05	0.000189

## Sheet: Supp Figure 8
Figure S8C
	MCF10A					BICR6
	UT	ATRi	IR	IR+ATRi		UT	ATRi	IR	IR+ATRi
	1.45985	6.47887	67.3152	87.7953		5.22648	10.5114	40.8	49.2188
	2.7451	4.61538	70.8812	82.2394		6.93878	18.3962	38.6454	48.8095
	2.43902	4.4	69.0196	84.556		11.0132	9.95671	41.6667	52.4715
Figure S8D
	MCF10A					BICR6
	UT	ATRi	HU	HU+ATRi		UT	ATRi	HU	HU+ATRi
	1.17647	3.8	3.37972	5.4		10.1449	14.1553	10.9434	11.2
	3.04348	3.16832	4.75248	4.2		11.8143	10.8696	9.16335	9.92063
	2.29508	4	3.8835	4.6		7.65957	14.9321	10.5882	9.84252

## Sheet: Supp Figure 9
Figure S9A
	MCF10A WT	MCF10A WT + IR+ATRi	KO STING#5	KO STING#5 + IR+ATRi	KO STING#8	KO STING#8 + IR+ATRi
	9.52e-06	0.000677	5.11e-06	0.000463	5.2e-06	0.000482
	1.59e-05	0.000665	4.56e-06	0.000529	1.17e-05	0.000602
	2.66e-05	0.000686	2.54e-06	0.000424	1.23e-05	0.000579
Figure S9B
	MCF10A WT	MCF10A WT + IR+ATRi	KO RIG-I#8	KO RIG-I#8 IR+ATRi	KO RIG-I#9	KO RIG-I#9 IR+ATRi
	7.24e-07	0.000706	1.2e-06	0.000779	4.18e-07	0.000614
	3.9e-07	0.000666	1.9e-06	0.00052	2.84e-07	0.000519
	1.17e-06	0.000647	8.67e-07	0.000707	4.04e-07	0.000561
Figure S9C
	UT	3p-hpRNA	IR+ATRi
	4.85e-05	0.00764	0.000569
	5.43e-05	0.00687	0.000528
	6.47e-05	0.00782	0.000576
Figure S9D
		UT			3p-hpRNA			IR+ATRi
	IP IgG	0.0637831	0.0830405	0.052988	0.0550566	0.0829692	0.0471247	0.0467216	0.0555238	0.0754872
	IP STAT2	0.07938	0.106525	0.082378	0.717864	0.755592	0.647769	0.180053	0.260379	0.172489
Figure S9E						Figure S9F							Figure S9G

## Sheet: Supp Figure 10
Figure S10A
	IFIT2
	BICR6 UT	3p-hpRNA	HU + ATRi
	0.000622	0.123	0.00049
	0.000699	0.133	0.00126
	0.00103	0.139	0.00062
	OSA1
	BICR6 UT	3p-hpRNA	HU + ATRi
	1.89e-06	0.000694	3.29e-06
	1.27e-06	0.000783	5.46e-06
	1.6e-07	0.000634	5.07e-06
	IL6
	BICR6 UT	3p-hpRNA	HU + ATRi
	0.000575	0.00587	0.019
	0.000509	0.00812	0.0181
	0.000441	0.00781	0.0229
	IL1A
	BICR6 UT	3p-hpRNA	HU + ATRi
	0.00106	0.0347	0.0618
	0.00392	0.0361	0.0477
	0.00354	0.0336	0.0384
	IL20
	BICR6 UT	3p-hpRNA	HU + ATRi
	6.12e-05	0.000133	0.00878
	3.34e-05	0.000116	0.0067
	2.15e-05	0.000107	0.00573
	MMP12
	BICR6 UT	3p-hpRNA	HU + ATRi
	2.75e-05	1.96e-05	0.00876
	2.33e-05	2.56e-05	0.0117
	2.78e-05	2.21e-05	0.0109
Figure S10B
		UT	3p-hpRNA	HU + ATRi
	HERC5	1	84.5	0.557
	RASGRP3	1	81.7	0.833
	DDX60	1	44.4	1.12
	OAS1	1	110	2.26
	IFI44	1	253	2.48
	IFI6	1	208	4.77
	LAMP3	1	124	4.78
	IL6	1	457	8.19
	CXCL2	1	15.9	8.23
	ISG20	1	286	16
	IFIT2	1	899	17.1
	CXCL3	1	118	24.9
	CCL5	1	17300	82.1
	APOBEC3A	1	637	341
	CCL3	1	2180	124
	CSF2	1	37	1710
	IL20	1	12.6	115
	MMP12	1	6.03	121
	IL11	1	2.62	99.9
	GPR50	1	1.55	20.8
	MMP3	1	1.13	4.89
	IL1A	1	2.12	1.89
	FOS	1	1.33	1.35
Figure S10D
		UT	3p-hpRNA	KO STAT2#1 + 3p-hpRNA	HU + ATRi	KO STAT2#1 + HU + ATRi
	IFIT2	1	162	6.66	0.757	0.833
	OAS1	1	317	3.08	2.3	2.27
	DDX60	1	74.9	10.9	3.65	8.05
	ISG20	1	129	10	19.7	17.5
	A3A	1	36.1	1.64	19.5	25.8
	RASGRP3	1	39.1	1.45	47.5	86.7
	IL6	1	10.8	2.32	34.7	124
	CSF2	1	6.82	1.35	165	395
	CXCL2	1	7.2	1.55	66.6	256
	IL1A	1	7.08	1.17	15.8	84.7
	IL20	1	2.27	0.94	159	223
	MMP3	1	1.49	1.33	551	2160
	MMP12	1	0.777	0.678	337	699

[truncated: 3 more sheets: Supp Figure 11, Supp Figure 12, Supp Figure 13]
