# Supplementary material for: Genotoxic stress and viral infection induce transient expression of APOBEC3A and pro-inflammatory genes through two distinct pathways
Source: Nat Commun. 2021 Aug 13;12:4917. doi: 10.1038/s41467-021-25203-4 (PMC8363607; doi:10.1038/s41467-021-25203-4)
Supplement: Supplementary file 6 — Source Data [file 41467_2021_25203_MOESM6_ESM.zip › Source Data - Main Figures.xlsx]

## Sheet: Figure 1
Figure 1A
	MCF10A CTL	VAC-70	G3-YSD	TTAGGG(A151)	poly(dA:dT)	poly(dG:dC)		MCF10A CTL	poly(I:C) LMW	poly(I:C) HMW	poly(A:U)	dsRNA (no 3p)	3p-hpRNA
Replicate 1	1.74e-06	3.78e-06	2.6e-06	1.82e-06	0.000311	1.77e-05		4.01e-06	0.00278	0.00269	4.34e-06	4e-06	0.00144
Replicate 2	2.41e-06	2.47e-06	2.23e-06	2.34e-06	0.000299	2.28e-05		1.3e-06	0.00262	0.00261	4e-06	2.76e-06	0.00127
Replicate 3	3.37e-06	2.74e-06	3.78e-06	3.02e-06	0.000391	1.86e-05		3.22e-06	0.00344	0.00339	3.77e-06	4.57e-06	0.00187
Figure 1B
	BICR6 UT	2 day	3 day	4 day	5 day	6 day	7 day	8 day	3p-hpRNA
	0.000302	0.00735	0.00497	0.00249	0.00118	0.000165	0.000249	0.000173
	0.000208	0.00752	0.00369	0.00297	0.00104	0.000134	0.000234	0.000155
	0.000315	0.00784	0.00434	0.00255	0.00137	0.000183	0.000173	8.71e-05
Figure 1C
	BICR6 WT	BICR6 WT + 3phpRNA	KO RIG-I#2	KO RIG-I#2 + 3phpRNA	KO RIG-I#2	KO RIG-I#8 + 3phpRNA	KO MAVSI#5	KO MAVSI#5 + 3phpRNA	KO MAVSI#6	KO MAVSI#6 + 3phpRNA
	6.86e-05	0.00303	7.84e-05	8.68e-05	8.77e-05	8.6e-05	6.29e-06	0.000162	3.97e-05	8.33e-05
	5.36e-05	0.00197	5.58e-05	6.6e-05	5.79e-05	6.87e-05	3.81e-06	0.000142	2.75e-05	5.75e-05
	5.73e-05	0.00196	4.96e-05	6.09e-05	5.37e-05	5.78e-05	4.48e-06	0.000114	2.75e-05	5.3e-05
Figure 1D
		BICR6 WT 0h	BICR6 WT 24h	BICR6 WT 48h	KO RIGI#2 0h	KO RIGI#2 24h	KO RIGI#2 48h	KO RIGI#8 0h	KO RIGI#8 24h	KO RIGI#8 48h
		0.252781	1.76	4.33409	0.149998	0.18	0.169894	0.265869	0.35	0.307047
		0.217127	1.75	4.28994	0.169385	0.169461	0.161527	0.246715	0.308893	0.334235
		0.183908	1.65877	4.1815	0.153667	0.155026	0.159246	0.204037	0.336221	0.363033
		0.139958	1.76703	3.87261	0.129492	0.109489	0.229889	0.250942	0.365461	0.345744
Figure 1E
Figure 1F						Figure 1G
Figure 1H
	BICR6 WT	BICR6 WT SeV	KO RIG-I#2	KO RIG-I#2 SeV	KO RIG-I#8	KO RIG-I#8 SeV
	2.24e-05	0.000669	6.64e-05	7.89e-05	3.81e-05	4.57e-05
	2.01e-05	0.000841	5.98e-05	9.04e-05	4.87e-05	5.61e-05
	1.63e-05	0.00078	6.74e-05	8.71e-05	4.56e-05	5.38e-05

## Sheet: Figure 2
Figure 2B
	MCF10A WT	MCF10A WT + 3p-hpRNA	KO RIG-I #8	KO RIGI#8 + 3p-hpRNA
	0.000267	0.0103	2.01e-06	5.73e-05
	0.00026	0.00958	1.09e-06	5.18e-05
	0.000192	0.00572	8.63e-07	2.87e-05
Figure 2C
	MCF10A WT	MCF10A WT + 3p-hpRNA	KO IRF3	KO IRF3 + 3p-hpRNA
	7.15e-07	3.68e-05	2.66e-07	3.63e-06
	6.26e-07	3.23e-05	5.21e-07	4.23e-06
	1.46e-06	3.33e-05	5.71e-07	4.49e-06
Figure 2D
	MCF10A WT	MCF10A WT + 3p-hpRNA	KO RIG-I #8	KO RIGI#8 + 3p-hpRNA
	3.45e-06	0.00032	3.37e-06	3.25e-05
	3.26e-06	0.000256	2.87e-06	2.83e-05
	3.38e-06	0.000203	2.48e-06	2.75e-05
Figure 2E
	MCF10A WT	MCF10A WT + 3p-hpRNA	KO IRF3	KO IRF3 + 3p-hpRNA
	2.29e-07	1.8e-05	1.69e-07	1.7e-05
	2.5e-07	1.87e-05	2.35e-07	1.67e-05
	2.46e-07	1.83e-05	5.24e-07	1.59e-05

## Sheet: Figure 3
Figure 3A
	MCF10A UT	MCF10A + 3p-hpRNA	JAKi#1+ 3p-hpRNA	JAKi#2+ 3p-hpRNA
	2.66e-06	0.000551	7.39e-06	1.65e-05
	5.73e-07	0.000478	5.62e-06	1.45e-05
	2.03e-06	0.000409	8.84e-06	1.11e-05
Figure 3B
	BICR6 WT siCTL	BICR6 WT siCTL+ 3p-hpRNA	siSTAT1+ 3p-hpRNA	siSTAT2+ 3p-hpRNA	siSTAT3+ 3p-hpRNA
	3.15e-05	0.000405	0.000713	3.33e-05	0.000529
	3.58e-05	0.000376	0.000698	3.47e-05	0.000508
	4.04e-05	0.000386	0.000733	4.81e-05	0.000538
Figure 3C
	BICR6 WT siCTL	BICR6 WT siCTL+ 3p-hpRNA	KO STAT2#1	KO STAT2#1+ 3p-hpRNA	KO STAT2#4	KO STAT2#4+ 3p-hpRNA
	2.24e-05	0.000622	3.72e-05	8.61e-05	3.09e-05	6.45e-05
	2.18e-05	0.00108	6.26e-05	0.000123	3.96e-05	8.17e-05
	1.9e-05	0.000783	4.94e-05	9.88e-05	3.23e-05	6.97e-05
Figure 3D
	BICR6 WT	BICR6 WT SeV	KO STAT2#1	KO STAT2#1 SeV	KO STAT2#4	KO STAT2#4 SeV
	3.04e-05	0.000471	5.17e-05	7.94e-05	8.67e-05	0.000103
	3.11e-05	0.000457	5.3e-05	6.73e-05	8.59e-05	9.46e-05
	3.86e-05	0.000465	5.59e-05	0.000101	0.000108	0.000102
Figure 3E
	WT	3p-hpRNA	STAT2 cl1	STAT2 cl1 3p-hpRNA	conditioned media
	8.54e-05	0.00215	0.00015	0.000257
	9.69e-05	0.0021	0.000136	0.000324
	6.96e-05	0.00205	0.000111	0.000237
Figure 3G
	MCF10A	UT			3p-hpRNA
	IP IgG	0.0274	0.03483	0.02719	0.0212	0.01416	0.02166
	IP STAT2	0.0645	0.05124	0.0481	0.5334	0.40946	0.5488

## Sheet: Figure 4
Figure 4A
	BICR6 WT 0h HU	8h HU	16h HU	24h HU	32h HU
	2.17e-05	3.04e-05	7.41e-05	0.00014	0.000231
	2.75e-05	4.31e-05	9.65e-05	0.000171	0.000278
	2.33e-05	4.24e-05	8.27e-05	0.000203	0.000313
Figure 4B
	BICR6 WT UT	HU	ATRi	ATRi#2	HU+ATRi	HU+ATRi#2
	3.4e-05	0.000446	7.12e-05	0.000113	0.00113	0.00112
	3.33e-05	0.000309	7.88e-05	0.000124	0.000994	0.00133
	3.2e-05	0.000323	7.08e-05	0.000119	0.000965	0.00145
Figure 4C
Figure 4D
	BICR6 WT UT	HU	ATRi	HU+ATRi
	0.370521	3.76793	0.574709	6.55516
	0.347042	3.38571	0.514571	6.81968
	0.0356411	3.02809	0.636427	5.49281
	0.718966	4.77501	0.543845	6.31937
Figure 4E
	BICR6 WT UT	APH	ATRi	APH+ATRi
	3.4e-05	0.000326	7.12e-05	0.00121
	3.5e-05	0.000428	7.88e-05	0.000875
	3.14e-05	0.00041	7.79e-05	0.000831
Figure 4F
	BICR6 WT UT	IR	ATRi	IR+ATRi
	6.81e-05	0.00108	0.000136	0.00369
	5.77e-05	0.001	0.000125	0.0038
	4.98e-05	0.000901	0.000121	0.00396
Figure 4G
	BICR6 WT UT	GEM	ATRi	GEM + ATRi
	6.55e-05	0.000542	0.000123	0.00164
	3.42e-05	0.0004	5.62e-05	0.001
	5.85e-05	0.000577	0.00012	0.00156
Figure 4H
	BICR6 WT UT	HU	CHk1i	CHK1i+HU
	0.000226	0.0013	0.000356	0.0025
	0.000223	0.00116	0.000321	0.00306
	0.000228	0.00115	0.000269	0.00231

## Sheet: Figure 5
Figure 5A
	MCF10A WT	MCF10A WT + HU+ATRi	KO RIG-I#8	KO RIG-I#8 + HU+ATRi	KO RIG-I#9	KO RIG-I#9 + HU+ATRi	KO RIG-I#10	KO RIG-I#10 + HU+ATRi
	1.83e-05	0.00054	9.23e-06	0.000319	1.07e-05	0.000403	2.77e-05	0.000381
	2.08e-05	0.000594	1.32e-05	0.000543	1.85e-05	0.000625	4.44e-05	0.000644
	2.06e-05	0.000571	1.39e-05	0.000465	1.56e-05	0.000529	3.43e-05	0.000514
Figure 5B
	MCF10A WT	MCF10A WT + HU+ATRi	KO STING#5	KO STING#5 + HU+ATRi	KO STING#8	KO STING#8 + HU+ATRi
	3.62e-06	0.000451	1.26e-05	0.000941	9.1e-06	0.000781
	2.1e-06	0.000364	1.08e-05	0.000767	1.08e-05	0.000833
	1.94e-06	0.000319	8.58e-06	0.00061	8.15e-06	0.000509
Figure 5C
	A3A				IFNbeta
	MCF10A UT	3p-hpRNA	HU+ATRi		MCF10A UT	3p-hpRNA	HU+ATRi
	1.09e-06	0.000468	0.00108		1.45e-06	0.012	1.61e-05
	8.74e-07	0.000444	0.00102		8.02e-07	0.0108	1.09e-05
	1.83e-06	0.000496	0.0011		1.2e-06	0.0128	1.42e-05
Figure 5D
Figure 5E
	BICR6 WT	BICR6 WT + HU+ATRi	KO STAT2#1	KO STAT2#1 + HU+ATRi	KO STAT2#4	KO STAT2#4 + HU+ATRi
	2.99e-05	0.00116	4.99e-05	0.00102	2.14e-05	0.00117
	1.78e-05	0.00113	4.84e-05	0.00126	2.35e-05	0.00138
	2.66e-05	0.0011	4.34e-05	0.00107	2.45e-05	0.0012
Figure 5F
		UT			3p-hpRNA			HU +ATRi
	IP IgG	0.0149	0.0159	0.0182	0.0203	0.0303	0.0117	0.0169	0.0082	0.0003
	IP STAT2	0.0501	0.0262	0.0316	1.4183	1.2318	1.3336	0.0412	0.0406	0.0266
Figure 5G
	MCF10A WT UT	HU + ATRi	IR +ATRi
	1.25e-06	0.000501	0.000644
	1.6e-06	0.000423	0.000643
	3.19e-06	0.000422	0.000657
Figure 5H
Figure 5I
	BICR6 WT UT	BICR6 WT + IR + ATRi	KO STAT2#1 UT	KO STAT2#1 + IR + ATRi	KO STAT2#4 UT	KO STAT2#4 + IR + ATRi
	3.99e-05	0.00404	4.89e-05	0.0035	2.78e-05	0.00268
	3.82e-05	0.00484	4.58e-05	0.00317	2.61e-05	0.00292
	4.82e-05	0.004	4.86e-05	0.00316	2.39e-05	0.00272
Figure 5J
Figure 5K
	MCF10A WT UT	3p-hpRNA	IR + ATRi
	7.69e-07	0.000305	0.000376
	6.6e-07	0.000428	0.000631
	2.76e-06	0.000398	0.000345

## Sheet: Figure 6
Figure 6C
	BICR6
		UT	3p-hpRNA	HU+ATRi
	IFIT2	1	198	0.8
	OAS1	1	366.6	1.7
	IFI44	1	932	2.6
	DDX60	1	52.8	3
	IFI6	1	549.6	6.7
	LAMP3	1	48.8	10.3
	ISG20	1	75.4	12.1
	HERC5	1	290.3	15.2
	A3A	1	31.2	17.7
	IL1A	1	32.9	58.6
	CCL5	1	3067.1	314.8
	RASGRP3	1	21.7927	32.8
	CCL3	1	1042.4	3347
	IL6	1	10.2	33.1
	CXCL2	1	8.8	108.2
	CSF2	1	6	141.1
	IL11	1	4.7	34.2
	CXCL3	1	4.4	30.7
	GPR50	1	3.8	249.6
	IL20	1	2.2	143.4
	FOS	1	2.2	35.9
	MMP12	1	0.7	318
	MMP3	1	0.9	577.4
Figure 6D
	BICR6 WT	BICR6 WT + 3p-hpRNA	KO RIG-I#8	KO RIG-I#8 + 3p-hpRNA		BICR6 WT	BICR6 WT + HU+ATRi	KO RIG-I#8	KO RIG-I#8 + HU+ATRi
	0.000563	0.00735	0.000125	0.000168		0.000234	0.0168	0.000239	0.0191
	0.000625	0.00876	0.00015	0.000186		0.0002	0.0153	0.0002	0.0184
	0.000523	0.00876	0.00016	0.000191		0.000269	0.0201	0.000254	0.0199
Figure 6F
	BICR6 WT	BICR6 WT + 3p-hpRNA	KO STAT2#1	KO STAT2#1 +3p-hpRNA		BICR6 WT	BICR6 WT + HU+ATRi	KO STAT2#1	KO STAT2#1 +HU+ATRi
	0.000523	0.00974	0.000459	0.00144		0.00045	0.0151	0.000353	0.019
	0.000477	0.00925	0.00041	0.00134		0.000544	0.0139	0.000421	0.0229
	0.000573	0.00935	0.000436	0.00117		0.000408	0.0139	0.000328	0.0183
Figure 6E
		BICR6 WT UT	BICR6 WT + 3p-hpRNA	KO RIG-I#8 + 3p-hpRNA	BICR6 WT + HA+ATRi	KO RIG-I#8 + HA+ATRi
	IFIT2	1	87.2	2.33	0.807	1.38
	OAS1	1	420	0.9	0.694	1.55
	DDX60	1	43.5	1.02	2.61	5.6
	ISG20	1	94.8	0.698	9.69	10.6
	A3A	1	58.2	1.68	14.2	12.2
	RASGRP3	1	71.1	1.64	84.1	124
	IL6	1	36.9	0.577	67.9	99.1
	CSF2	1	17.5	1.32	181	115
	CXCL2	1	14.1	0.819	138	52
	IL1A	1	16	0.166	29	14.7
	IL20	1	5.9	0.572	522	484
	MMP3	1	1.64	0.991	1460	711
	MMP12	1	0.463	0.122	307	278

## Sheet: Figure 7
Figure 7B
	MCF10A UT	HU + ATRi
	1.4	60.6
	0.8	67
	0.8	55.9
Figure 7C
Figure 7D
		UT			HU +ATRi
	IP IgG	0.012376	0.013465	0.029679	0.009332	0.017739	0.025627
	IP p65	0.027866	0.027317	0.03411	0.161914	0.270629	0.20217
Figure 7E
	BICR6 WT	BICR WT + HU+ATRi	KO p65#6	KO p65#6 + HU+ATRi	KO p65#11	KO p65#11 + HU+ATRi	KO p65#16	KO p65#16 + HU+ATRi
	0.000119	0.00109	4.36e-06	3.22e-05	4.78e-06	5.03e-05	5.05e-06	3.47e-05
	9.48e-05	0.00118	7.43e-06	3.05e-05	4.78e-06	5.4e-05	4.11e-06	2.29e-05
	0.000126	0.00116	5.12e-06	3.97e-05	6.32e-06	5.69e-05	5.28e-05	2.86e-05
Figure 7F
	BICR6 siCTL	siCTL + HU+ATRi	sip65	sip65 + HU+ATRi
	0.000275	0.00164	1.23e-05	0.000139
	0.000268	0.00179	2.16e-05	0.000176
	0.000219	0.00146	1.97e-05	0.000147
Figure 7G
		BICR6 WT	BICR6 WT+ HU+ATRi	p65 KO p65#6 + HU+ATRi	p65 KO p65#11 + HU+ATRi	p65 KO p65#16 + HU+ATRi
	CCL5	0.011	1	0.00374	0.00889	0.0093
	CCL3	0.00107	1	0.00049	0.00904	0.00341
	A3A	0.08	1	0.0456	0.0194	0.0257
	CXCL3	0.0369	1	0.028	0.0658	0.0921
	CSF2	0.00891	1	0.0644	0.0768	0.157
	MMP12	0.00262	1	0.15	0.178	0.157
	CXCL2	0.018	1	0.144	0.231	0.257
	IL6	0.0348	1	0.251	0.32	0.193
	MMP3	0.00235	1	0.0673	0.149	0.451
	IL1A	0.0968	1	0.0948	0.329	0.459
	GPR50	0.0056	1	0.313	0.301	0.448
	FOS	0.0151	1	0.342	0.467	0.271
	IL20	0.00739	1	0.266	0.393	0.536
	ISG20	0.0883	1	0.411	0.529	0.834
	RASGPR50	0.0233	1	0.455	0.718	0.756
	LAMP3	0.112	1	0.428	0.549	1.83
	HERC5	0.08	1	1.34	0.499	0.503
	IL11	0.0238	1	0.82	0.868	0.985
Figure 7H
	BICR6 siCTL	siCTL + IR+ATRi	sip65	sip65 + IR+ATRi
	0.000101	0.00216	5.39e-06	0.000139
	0.000107	0.00219	9.04e-06	0.000121
	8.86e-05	0.00207	1.06e-05	6.7e-05
Figure 7I
	BICR6	MCF10A
	0.000246	3.2e-07
	0.000286	2.65e-06
	0.000246	2.97e-08
Figure 7J
	BICR6	MCF10A
	7	1.9
	8.6	1
	8.6	2.3
	8.1	1
	7.8	1.2
Figure 7K
	BICR6 WT	KOp65
	0.00018	1.03e-05
	0.000178	1.24e-05
	0.000167	8.56e-06
Figure 7L
	BICR6 siCTL	siCTL + HU+ATRi	siIkBa	siIkBa + HU+ATRi
	8.21e-05	0.000697	0.00022	0.0021
	6.84e-05	0.000728	0.000269	0.00185
	7.93e-05	0.00065	0.000235	0.00219
